# Supplementary material for: Age-associated microenvironmental changes highlight the role of PDGF-C in ER+ breast cancer metastatic relapse
Source: Nat Cancer. 2023 Mar 13;4(4):468–84. doi: 10.1038/s43018-023-00525-y (PMC10132974; doi:10.1038/s43018-023-00525-y)
Supplement: Source Data — file with tabs for all figures and Extended Data figures and tabs for individual figure panels. [file 43018_2023_525_MOESM3_ESM.xlsx]

## Sheet: Fig 1a
Relative expression (RNA-seq)
D2A1	D2A1-m1	D2A1-m2	F311	TSAE1	HRM1	EMT6
0.299153	1.60527	3.12627	0.510732	47.7863	10.0267	99.0517
0.299153	1.8826	3.98539	0.299153	38.3126	13.3802	106.615
0.299153	2.074	3.40402	0.919667	42.779	13.6542	70.1284

## Sheet: Fig 1b
Heatmap																								Canonical pathways (IPA)
		D2A1 1	D2A1 2	D2A1 3	D2A1-M1 1	D2A1-M1 2	D2A1-M1 3	D2A1-M2 1	D2A1-M2 2	D2A1-M2-3	F3II 1	F3II 2	F3II 3	TSAE1 1	TSAE1 2	TSAE1 3	HRM1 1	HRM1 2	HRM1 3	EMT6 1	EMT6 2	EMT6 3			-LOG10(P-value)
ENSMUSG00000098104	NA	-2.21216	-2.24749	-2.12893	-1.81274	-2.03493	-1.8939	-1.52311	-3.11407	-1.00657	-1.59865	-1.23718	-1.41602	0.0505171	-0.274405	-1.00402	-0.962617	-0.743834	-1.02611	-0.96111	-0.578335	-0.713506		Superpathway of Cholesterol Biosynthesis	10.7
ENSMUSG00000051285	Pcmtd1	4.11329	4.14886	3.9397	3.99661	5.05895	4.23259	4.95225	5.05007	4.92193	4.53205	4.14106	4.36498	4.4375	3.83777	4.11263	3.37757	3.39387	3.22815	3.75696	3.78687	3.15537		CLEAR Signaling Pathway	8.8
ENSMUSG00000025932	Eya1	-1.34158	-2.07005	-1.83355	-3.78017	-3.78017	-3.78017	-2.82037	-3.11407	-2.38967	-2.1378	-3.78017	-3.78017	-0.394911	0.237147	0.626493	0.360327	0.410146	0.509986	4.0976	4.41711	3.94057		Sirtuin Signaling Pathway	7.53
ENSMUSG00000025933	Tmem14a	0.150174	-0.109102	0.0112448	0.732707	-0.174396	1.08013	0.53459	1.30131	1.0886	0.329779	0.776287	-0.0311231	-0.851491	-1.41739	-1.54051	-0.619867	-0.835041	-0.848462	-2.77333	-3.30453	-3.78017		Estrogen Receptor Signaling	6.72
ENSMUSG00000026123	Plekhb2	5.55849	5.56748	5.54117	5.02182	4.85853	4.76138	5.59886	5.62402	5.40203	6.06046	5.37234	5.95125	6.17565	6.15076	6.22318	6.7609	6.72933	6.8308	6.46948	6.47741	6.13203
ENSMUSG00000001138	Cnnm3	6.3204	6.1887	6.23342	5.74615	5.85458	5.50389	6.21049	6.24975	6.19397	5.69945	5.23101	5.36947	5.01472	4.95359	4.87662	4.833	4.7697	4.7131	4.13126	4.01707	3.55952
ENSMUSG00000026113	Inpp4a	3.9856	3.72155	3.9051	3.89755	3.94467	3.67723	3.97785	3.94937	4.00073	3.7055	3.0886	3.56671	3.69306	3.17318	3.51776	3.22031	3.17759	3.18287	2.78792	2.91082	2.12736
ENSMUSG00000026088	Mitd1	5.70413	5.1515	5.47868	5.2598	4.61314	4.84061	4.54154	4.40404	4.45041	4.42893	4.65193	4.61951	3.8933	3.59533	3.82412	4.17565	4.02063	3.97053	4.07891	4.35634	4.4718
ENSMUSG00000103046	NA	-0.994655	-1.12458	-1.83355	-2.48424	-2.31322	-0.878619	-1.14843	-1.12918	-0.231336	-0.767132	-2.3965	-0.363357	-0.0486194	-0.461447	0.257503	-0.343117	-0.208512	-0.0870471	-0.0126423	-0.706314	-1.45118
ENSMUSG00000026069	Il1rl1	-2.47349	1.04065	-1.03398	-2.48424	-2.65833	-1.10355	-0.943683	-0.109387	-0.116115	1.3759	0.961248	0.875153	2.88028	3.11577	3.15989	3.30309	3.58484	3.45671	4.74123	5.16321	4.54604
ENSMUSG00000026107	Nabp1	4.69024	4.88973	4.4894	4.72518	4.00746	4.48359	4.6183	4.70267	4.49942	5.54099	5.28402	5.47445	5.50448	5.47927	5.74131	6.30384	6.32536	6.23258	5.72631	6.01917	5.47578
ENSMUSG00000109599	NA	-1.47862	-1.64011	-0.888151	0.0372665	-1.60106	-1.69742	-1.14843	0.0773945	-1.15036	-2.50843	-2.3965	-3.02194	-3.78017	-2.52848	-2.13523	-3.31748	-2.77641	-1.74664	-2.77333	-3.30453	-2.55273
ENSMUSG00000025983	Ccdc150	0.283294	1.07879	0.0112448	0.179	1.35369	0.228999	1.632	2.07575	1.62975	-1.04506	-2.3965	-1.41602	-1.26305	-1.23563	-1.38656	-2.6864	-3.0402	-3.25209	-3.78017	-3.30453	-3.03967
ENSMUSG00000100750	NA	1.56998	2.27524	0.705919	1.55234	2.93542	0.645799	2.63906	2.71472	1.0886	3.0458	3.48554	2.84173	0.230432	-0.461447	-0.452303	-0.962617	-1.18895	-1.34185	-0.96111	-1.27264	-0.499235
ENSMUSG00000045005	Fzd5	4.09831	3.57578	3.93481	4.06212	3.28502	3.0076	4.16927	3.56291	3.3304	3.62952	3.43955	3.32006	4.13271	4.32762	4.06671	5.19459	5.16199	5.03245	5.5943	5.44885	5.06469
ENSMUSG00000026177	Slc11a1	-2.79287	-0.445674	-2.50079	-1.81274	1.95706	0.276532	-1.52311	1.61469	-0.814636	-0.767132	-0.602796	-3.02194	-3.78017	-3.02263	-2.40415	-1.64171	-2.45373	-1.46458	-3.19064	-2.6614	-3.03967
ENSMUSG00000026167	Wnt10a	2.96274	2.66199	2.7928	2.36667	2.81772	2.53717	5.01344	4.69318	4.95085	5.38977	5.93866	5.56619	8.05766	8.06985	7.98372	8.42282	8.1452	8.15038	6.96436	7.11234	7.09155
ENSMUSG00000026202	Tuba4a	7.23941	7.41439	7.38575	6.60148	6.7707	6.28469	6.53495	6.6323	6.50908	8.18045	8.37573	8.26168	8.06842	8.70386	8.6243	9.01916	8.99776	9.09533	8.23118	8.1615	8.42474
ENSMUSG00000032883	Acsl3	6.27116	5.47753	5.80517	5.89225	5.46483	5.20544	6.2245	5.00281	5.80003	6.82567	6.90856	6.7471	6.9422	6.77815	6.70382	7.26471	6.97413	6.63409	6.95499	7.22573	6.83011
ENSMUSG00000087008	NA	-1.79926	-1.21399	-1.37907	-1.0101	-1.80175	-1.37014	-1.84089	-1.60364	-0.699542	-1.59865	-2.3965	-0.674901	-0.682727	-1.41739	-1.24747	0.0122188	0.0681159	-0.934555	-0.598108	0.308313	-0.312712
ENSMUSG00000079445	B3gnt7	-2.79287	-2.6853	-3.78017	-3.78017	-3.78017	-3.15784	-3.22188	-3.11407	-3.78017	-3.78017	-3.78017	-3.78017	0.390377	-0.0326956	-0.0541804	4.17125	3.91846	3.88515	-0.680659	-1.17681	-1.10977
ENSMUSG00000073627	NA	2.30322	2.33162	2.13236	0.905826	1.57712	1.23252	2.23754	2.82317	2.36414	1.77356	0.961248	1.34413	0.31262	0.565852	0.110062	0.450253	0.908868	1.02525	0.277047	0.435056	1.21327
ENSMUSG00000079434	Neu2	-3.78017	-3.78017	-3.78017	-3.78017	-2.65833	-3.78017	-2.82037	-3.78017	-3.3749	-1.59865	-1.23718	-1.41602	0.0505171	-1.07424	0.210011	0.450253	0.256625	0.140531	-0.3755	-0.111584	0.257865
ENSMUSG00000055013	Agap1	6.21948	6.31742	6.26981	5.94033	6.09038	6.10874	6.24492	6.33618	6.0722	5.55685	5.3435	5.58143	5.58109	5.33222	5.5267	4.94551	5.05334	5.01677	5.29009	5.52118	5.33105
ENSMUSG00000026308	Klhl30	5.18731	4.7998	5.25163	2.63617	3.52924	2.51753	5.42498	4.88888	4.87744	5.07641	5.55956	5.33391	-0.155074	-1.07424	-0.377845	-0.245748	-0.475745	-0.418095	-0.680659	-1.37529	-0.965246
ENSMUSG00000047067	Dusp28	2.40412	2.63023	2.42528	3.3713	2.94347	3.16743	2.84645	3.21029	2.895	2.3262	2.5098	2.63519	1.86753	1.86463	2.02149	1.65771	1.69205	1.48926	-1.30956	0.132416	0.13496
ENSMUSG00000034066	Farp2	4.65996	4.76074	4.58617	4.06212	4.93723	4.41887	4.43317	4.53739	4.50842	4.18127	3.57334	3.95164	3.13868	3.81734	3.57511	3.37757	3.69626	3.76739	2.94071	2.53268	1.84319
ENSMUSG00000047496	Rnf152	-3.78017	-3.78017	-3.78017	-3.78017	-3.78017	-2.72448	-3.22188	-3.78017	-3.78017	-3.78017	-3.78017	-3.78017	1.38817	0.464383	1.06057	-1.311	-1.45223	-1.59873	-2.45004	-3.30453	-2.55273
ENSMUSG00000026321	Tnfrsf11a	-3.78017	-3.31692	-2.50079	-3.78017	-3.78017	-3.78017	-3.78017	-3.78017	-3.78017	-3.78017	-3.78017	-3.78017	1.56625	0.950591	1.16389	-1.41304	-1.00117	-1.59873	1.48105	1.24811	1.11913
ENSMUSG00000057329	Bcl2	5.378	5.22031	5.52661	4.94452	4.48662	4.94359	5.0272	4.88263	4.90612	4.35465	4.04195	4.18109	3.89997	3.81734	3.80026	3.36606	3.65635	3.4777	3.32613	3.02101	2.45736
ENSMUSG00000050534	Htr5b	-3.78017	-3.78017	-3.78017	-3.78017	-3.78017	-3.78017	-3.22188	-3.78017	-2.79976	-3.78017	-3.78017	-3.78017	-0.851491	-0.564925	-1.38656	2.01286	1.77664	1.66054	-1.59962	-2.6614	-2.55273
ENSMUSG00000100405	NA	0.621779	-0.392512	1.2057	0.0372665	-0.484173	1.89678	0.53459	0.134642	1.80567	1.63696	2.38594	1.42747	2.07014	1.92316	1.83057	1.44085	1.71902	1.67515	1.96114	2.31919	3.04876
ENSMUSG00000026342	Slc35f5	5.27917	5.34588	4.98678	5.23566	5.5089	5.02933	5.24172	5.22006	4.94644	5.40737	5.67652	5.40075	5.09239	4.70381	4.64847	4.93905	4.73313	4.59899	4.26133	4.30954	3.87487
ENSMUSG00000100078	NA	1.48038	0.764568	1.33014	1.13186	0.968155	1.85042	1.67925	0.900409	2.23987	2.25019	1.58556	2.29399	2.09358	1.99769	2.02149	2.25668	2.45926	1.8655	2.32074	1.89194	2.41836
ENSMUSG00000042510	AA986860	0.895747	0.740971	0.399996	0.535946	0.651743	0.71644	1.95995	1.4212	1.81538	2.08496	2.4492	1.96258	2.79707	2.51164	2.40566	4.0081	4.21315	4.29526	2.74903	2.48951	2.26561
ENSMUSG00000026430	Rassf5	1.51689	2.10083	1.62559	0.426491	0.611888	0.0762122	0.63386	1.17056	0.597283	3.83604	2.53917	3.51048	4.51766	4.5789	4.62829	4.8006	5.01304	5.09761	4.33934	4.40554	4.25653
ENSMUSG00000042066	Tmcc2	5.43037	5.59406	5.46007	4.87852	5.07736	4.94726	5.41571	5.20008	5.22757	4.12705	3.80861	4.03815	4.14958	4.01868	3.97024	3.43008	3.43998	3.45248	2.5187	2.815	2.80851
ENSMUSG00000042046	Dstyk	4.86504	4.8126	4.66509	5.47437	5.68368	5.25967	4.76785	4.92989	4.70012	4.30291	3.95745	3.97029	3.86634	3.83777	3.67031	3.27875	3.31651	3.4397	3.90937	3.94167	3.13146
ENSMUSG00000102500	NA	-0.555048	0.590662	-1.58849	-1.0101	0.440448	-0.986704	0.39062	0.2939	-0.493705	-0.000834224	1.20063	-0.187698	-3.78017	-3.02263	-3.78017	-3.31748	-3.0402	-3.78017	-3.78017	-2.42282	-2.18932
ENSMUSG00000099875	NA	1.30359	1.39831	0.919085	1.265	1.11795	1.71895	1.632	1.14292	1.22598	1.28739	1.93403	2.03523	0.726491	0.237147	0.890249	0.875103	0.999652	0.856076	0.625147	0.898118	1.05277
ENSMUSG00000014980	Tsen15	3.76051	4.25054	3.72979	3.70004	3.7746	3.59525	3.89689	4.32939	4.05296	4.37984	4.69823	4.5684	4.63411	4.9814	5.00739	4.60237	4.66472	4.58552	4.6063	4.2887	4.87369
ENSMUSG00000026466	Tor1aip1	7.7174	7.28703	7.71381	7.52249	7.01182	7.13201	7.03125	6.98292	6.84306	6.89845	7.11405	6.94156	5.12403	5.65938	5.47365	6.63152	6.63814	6.49229	6.58716	6.81449	6.46586
ENSMUSG00000102117	NA	0.58786	-1.30931	0.0112448	0.821862	-0.400274	1.39209	1.20687	-1.00033	1.73581	1.3759	1.12517	1.48047	1.99746	1.8844	1.62866	1.46981	1.567	0.803858	1.65943	1.76496	2.6604
ENSMUSG00000026576	Atp1b1	4.81093	5.53869	5.01255	3.9676	4.3449	3.59055	4.46273	4.41564	4.21761	6.69342	6.35877	6.44771	1.49763	2.13611	2.07549	3.73449	3.6785	3.42249	2.27766	1.7283	1.72031
ENSMUSG00000040836	Gpr161	5.49127	5.94005	5.5667	4.56007	5.41937	4.7361	4.83892	5.2973	4.92754	5.46568	5.05918	5.30298	4.4237	4.56364	4.39868	3.44109	3.6785	3.36958	4.24744	4.39193	3.79593
ENSMUSG00000026564	Dusp27	2.95611	0.981463	2.36836	-0.731103	-0.668201	-0.778071	-0.211164	0.797815	-0.542477	-0.333692	0.0141984	-0.563409	-3.78017	-3.78017	-3.78017	-3.78017	-3.78017	-3.78017	-2.77333	-2.94742	-2.55273
ENSMUSG00000040596	Pogk	-3.78017	-3.78017	-3.78017	-3.78017	-3.78017	-3.78017	-3.78017	-3.78017	-3.78017	-3.78017	-3.78017	-3.78017	-2.82049	-3.78017	-3.78017	1.92149	2.13009	2.01079	2.04059	1.86967	1.30164
ENSMUSG00000052534	Pbx1	7.63597	7.79453	7.64209	7.14996	7.20335	7.07937	7.83571	8.00834	7.58783	6.0335	5.74744	6.06189	4.97426	4.80586	4.95253	3.06292	3.36513	3.51877	5.99833	6.3241	6.01927
ENSMUSG00000026675	Hsd17b7	4.48672	4.25263	4.58305	4.54706	4.19448	3.79615	5.25348	4.5895	5.02176	6.15729	5.81504	6.27377	5.70989	6.22632	6.25863	7.01102	7.07295	6.92281	6.58275	6.57096	6.016
ENSMUSG00000102193	NA	-1.79926	-3.78017	-3.78017	-2.48424	-3.78017	-1.23069	-1.26284	-3.78017	-1.58869	-1.84318	-0.602796	-1.23423	-1.04264	-1.62539	-1.00402	-0.68221	-0.686082	-0.481486	-1.44731	-0.518366	0.000602054
ENSMUSG00000026641	Usf1	6.51457	6.29885	6.48002	6.71057	6.37415	6.42708	6.42606	6.29361	6.25811	5.94103	6.32544	5.98717	5.82288	5.55527	5.62617	5.7728	5.70069	5.70577	5.38827	5.40112	5.65561
ENSMUSG00000054203	Ifi205	-0.481182	-2.07005	-1.19623	0.426491	-1.42491	-0.359494	-0.330878	-0.772742	-1.39711	-2.1378	-0.163668	-1.23423	-3.78017	-3.02263	-2.13523	-2.24884	-1.71557	-2.09758	-1.44731	-1.73602	-2.18932
ENSMUSG00000026495	Efcab2	1.68674	1.79191	1.9309	1.60353	1.87525	2.04138	2.11689	2.52436	2.33068	1.61288	1.27235	2.13778	1.31029	1.60338	1.3286	0.738995	1.14992	0.90647	1.57299	1.38002	1.56234
ENSMUSG00000026489	Coq8a	1.5348	0.642525	1.17283	1.32723	1.20088	1.41351	1.22821	1.55304	1.37786	-0.430463	0.0141984	0.041221	-0.682727	-2.52848	-2.13523	-0.447536	-0.129407	-0.189183	-1.30956	-1.73602	-0.833892
ENSMUSG00000038855	Itpkb	5.69021	5.33705	5.41687	4.76507	4.71306	4.24757	4.75505	4.72614	4.45663	4.97379	4.85827	4.97157	3.04562	3.05599	2.85486	2.44345	2.472	2.66595	4.74123	4.756	4.38344
ENSMUSG00000026509	Capn2	7.27814	7.60372	7.45401	7.15961	7.09278	7.10921	7.11918	7.16869	7.15217	8.03626	7.51972	7.89826	8.59696	8.7855	8.71242	8.18923	8.31849	8.28132	8.02708	8.07	7.81471
ENSMUSG00000102478	NA	1.44292	0.564014	1.52502	1.265	-0.484173	1.61184	0.726737	0.017781	1.6187	1.16023	0.871729	1.84624	1.14065	1.80361	1.3724	1.36581	2.01293	1.38649	1.96114	1.91387	1.72031
ENSMUSG00000044854	1700056E22Rik	-0.715194	0.232919	0.281681	0.821862	-0.24583	0.750504	0.427982	0.189705	0.241664	0.269441	0.67408	0.914204	-0.270014	-0.797221	-0.530814	-0.619867	-1.71557	-0.690308	-1.30956	-0.774829	-0.833892
ENSMUSG00000026620	Mark1	6.0193	5.33902	5.78764	5.12615	5.12945	4.97814	3.74604	4.20126	3.6373	0.906565	1.12517	1.37245	-3.78017	-3.02263	-3.78017	-1.12632	-0.899216	-1.12388	-2.45004	-2.94742	-3.03967
ENSMUSG00000102307	NA	0.00351005	0.716982	-0.755716	-0.119923	1.11795	-0.595832	0.696438	1.02675	-0.00941867	1.09219	0.871729	0.952226	-3.78017	-3.78017	-3.78017	-3.31748	-3.36325	-3.78017	-1.96305	-3.30453	-3.78017
ENSMUSG00000083378	NA	-1.10129	-2.07005	-1.58849	-1.35631	-2.31322	-0.221027	-1.14843	-1.60364	0.270186	-1.38962	-1.23718	-1.23423	-0.270014	-0.676403	-0.795782	-0.74737	-0.603571	-0.61729	-0.861445	-0.156587	-0.713506
ENSMUSG00000025815	Dhtkd1	4.49132	3.97012	4.17778	4.20983	4.14646	3.7294	3.42884	3.21029	3.24676	2.94332	2.31978	3.00438	-3.78017	-3.78017	-3.78017	-1.311	-1.55188	-1.02611	-3.78017	-3.78017	-3.78017
ENSMUSG00000002107	Celf2	6.06008	5.95999	6.17446	6.55185	6.47965	6.55787	5.86545	5.68397	5.62337	6.52542	5.9469	6.36645	4.35748	4.62371	4.77217	5.2961	5.50151	5.47896	5.26412	4.94891	4.80732
ENSMUSG00000048550	Thnsl1	4.43281	4.67773	4.30834	4.00615	4.40151	4.25649	4.09862	3.82446	3.94653	3.97477	3.90201	3.94694	3.99637	3.69948	3.87067	3.05339	3.18535	3.09868	3.04071	3.20571	2.77803
ENSMUSG00000026981	Il1rn	-3.78017	-3.78017	-3.78017	-3.78017	-3.78017	-2.39166	-3.78017	-1.80422	-2.79976	-0.534195	-0.602796	-0.272856	1.63175	2.2624	1.97962	2.88624	3.19306	3.18287	-1.30956	0.73522	0.0693448
ENSMUSG00000085057	NA	-3.78017	-3.31692	-3.78017	-2.48424	-3.11285	-3.78017	-2.82037	-0.772742	-1.48972	-0.430463	-0.885396	-0.459918	-0.155074	0.464383	0.552264	2.36854	2.48148	2.3298	0.277047	0.0945091	0.476121
ENSMUSG00000048707	Tprn	5.49013	5.65373	5.70673	5.35249	5.35595	5.39773	4.998	5.08135	5.21937	5.67349	6.00068	5.80697	5.81232	5.76183	5.68271	6.29931	6.21317	6.27455	6.49556	6.29672	6.46825
ENSMUSG00000015083	C8g	0.443599	-1.41137	-0.755716	-0.731103	-0.484173	-0.684076	-0.943683	-1.60364	-1.69495	-2.1378	0.0141984	-0.927626	-1.52331	-3.02263	-2.73495	-2.6864	-2.45373	-3.25209	-2.45004	-2.42282	-1.6579
ENSMUSG00000036067	Slc2a6	3.6702	4.1578	3.5749	3.94793	4.76395	3.06286	3.6346	4.02702	3.23957	4.25703	4.65193	4.2853	1.66342	1.42582	1.006	4.02771	3.51115	3.36058	0.817873	0.73522	1.21327
ENSMUSG00000082895	NA	0.750001	0.0908103	0.561051	1.06038	-0.106333	1.70164	1.02377	-0.0444024	2.17347	2.08496	2.72955	1.86629	2.72387	2.45986	2.08868	2.17111	2.32876	1.75982	2.32074	2.57459	3.39518
ENSMUSG00000026821	Ralgds	4.47285	4.02733	4.28161	4.49379	4.68212	4.11983	2.97191	3.64401	3.16937	4.34371	4.59712	4.48332	5.64989	4.85179	4.83809	5.38145	5.10741	5.24197	4.84631	5.17348	4.74302
ENSMUSG00000050737	Ptges	0.443599	-0.152637	-0.2311	1.49927	2.17786	1.71895	-0.154838	-1.00033	-0.699542	-0.333692	1.27235	-0.107287	5.51753	4.7341	4.74327	6.52087	6.03576	5.97365	7.14898	7.46967	7.2678
ENSMUSG00000076441	Ass1	1.92272	2.72949	2.75998	1.265	1.95706	0.997435	1.26996	2.31742	1.58504	-3.78017	-3.78017	-3.02194	5.06004	4.95359	5.08513	4.65533	4.71716	4.74287	7.50901	7.14777	7.39167
ENSMUSG00000026810	Dpm2	4.54091	4.82527	4.57992	4.60472	4.69171	4.74035	4.21541	4.31707	4.18053	4.62828	5.22198	4.88085	5.00857	5.4042	5.25562	5.43107	5.31743	5.39321	5.27511	5.47306	5.48052
ENSMUSG00000026796	Fam129b	8.10534	8.45681	8.38723	7.83714	8.45661	7.8935	7.82721	8.10012	7.8475	9.07707	8.73506	8.94991	9.5877	9.51611	9.48716	9.15296	9.17375	9.21036	8.97505	8.94805	8.86898
ENSMUSG00000038765	Lmx1b	3.52987	3.27671	3.55591	-1.0101	-0.879184	-1.23069	2.23754	2.84906	2.46011	0.825067	-0.163668	0.175859	-3.78017	-3.78017	-3.78017	-3.31748	-2.90228	-2.09758	-3.78017	-3.78017	-3.78017
ENSMUSG00000052951	NA	1.70268	1.48609	1.69667	-1.0101	-1.60106	-0.512676	1.18522	1.17056	0.55154	-0.645968	-0.885396	-0.563409	-3.78017	-3.78017	-3.78017	-3.31748	-3.78017	-3.78017	-3.78017	-3.78017	-3.78017
ENSMUSG00000057110	Cntrl	6.1199	6.15896	6.22342	5.59626	6.30085	6.11693	5.31958	5.48922	5.61367	5.62013	4.8169	5.56772	5.20696	5.1825	4.99343	5.11548	5.19695	5.14298	5.30625	5.01382	4.57293
ENSMUSG00000026879	Gsn	5.58775	5.70417	5.94555	7.27856	7.62291	7.10839	7.3593	7.37467	7.17215	7.96136	7.84337	7.75772	9.3658	9.21512	9.13284	8.39772	8.28465	8.28355	8.85037	9.04448	8.99304
ENSMUSG00000085862	Gm13483	-1.10129	-1.21399	-1.83355	-1.35631	-0.668201	0.0214628	-0.943683	-0.882054	-1.39711	-1.84318	-1.70339	-2.52749	-3.78017	-2.16108	-3.78017	-3.31748	-2.90228	-3.25209	-2.77333	-1.87954	-2.18932
ENSMUSG00000083287	NA	-2.21216	-2.24749	-3.00307	-2.48424	-1.26794	-3.15784	-1.38711	-1.60364	-1.48972	-1.04506	-1.23718	-1.86727	-2.24922	-0.564925	-0.452303	0.588695	0.54889	0.182035	0.139461	-0.405424	0.000602054
ENSMUSG00000026827	Gpd2	6.88782	6.90543	6.76549	6.53382	6.53863	6.52196	6.32509	6.35813	6.2474	7.10137	6.85117	7.05456	7.36387	7.44125	7.37696	7.9135	7.89991	7.71402	7.32986	7.37006	7.06286
ENSMUSG00000082330	NA	-1.10129	-2.96682	-2.50079	-1.0101	-2.31322	-0.434053	-1.26284	-1.42757	-0.592956	-1.04506	-1.70339	-0.563409	0.143277	-0.797221	-0.377845	-0.245748	0.226868	-1.46458	-0.182693	0.606461	0.13496
ENSMUSG00000026980	Ly75	6.9683	7.32546	6.8685	6.75369	7.20837	6.86386	6.6741	6.91255	6.5184	7.99027	7.19817	7.60088	5.57486	5.81819	5.57788	6.571	6.62215	6.33847	6.36081	6.24467	5.37754
ENSMUSG00000084104	NA	-1.34158	-2.96682	-1.03398	-1.81274	-2.65833	-0.434053	-1.14843	-2.31533	0.0575659	-0.534195	-2.3965	-0.363357	0.390377	0.464383	-0.307042	-0.0276981	-0.11029	-0.137211	-0.680659	-0.774829	-0.965246
ENSMUSG00000027068	Dhrs9	-0.715194	0.509195	-0.418712	-1.0101	-1.12639	-2.39166	-0.943683	-0.48715	-1.31009	2.55827	1.69399	2.50054	5.53476	5.67933	5.57554	6.42662	6.64641	6.46313	4.63432	4.78157	3.79085
ENSMUSG00000042155	Klhl23	4.62275	5.20853	4.75388	4.85758	5.20171	5.15546	4.5114	4.78767	4.675	0.387694	0.871729	1.09502	-3.78017	-3.78017	-3.16491	-2.6864	-1.71557	-1.91146	-3.78017	-3.78017	-3.78017
ENSMUSG00000075302	Erich2	-3.78017	-3.78017	-3.78017	-3.78017	-3.78017	-3.78017	-3.78017	-3.78017	-3.78017	-3.00848	-3.78017	-3.78017	-0.0486194	-1.07424	-0.613844	-1.77124	-1.83602	-2.31131	0.787487	1.52956	0.197721
ENSMUSG00000097025	NA	-0.0488894	-0.445674	-1.37907	-0.296358	0.192808	0.322549	1.3304	0.725128	0.705672	2.13655	0.871729	1.31524	-3.78017	-1.86852	-2.73495	-1.91357	-2.03795	-1.91146	-1.96305	-1.73602	-1.6579
ENSMUSG00000033955	Tnks1bp1	7.31942	7.58686	7.5192	7.51999	7.82517	7.58029	7.33768	7.42931	7.35988	7.50577	7.26011	7.36801	8.1324	8.15092	8.03721	7.87478	7.9206	7.80773	8.30678	8.28773	8.04897
ENSMUSG00000002104	Rapsn	0.325071	0.266362	0.659227	0.732707	1.32932	-0.878619	0.187753	-0.248858	0.0244623	3.79917	3.69577	3.74515	-2.82049	-2.16108	-2.40415	-0.887243	-1.45223	-1.22875	-2.18609	-2.21814	-1.89928
ENSMUSG00000097868	A330069E16Rik	-0.555048	-0.885454	-0.888151	-0.119923	-0.484173	-0.2886	-0.154838	-0.323999	0.352518	-0.430463	-0.885396	-0.563409	-0.531653	-1.41739	-2.13523	-1.21571	-0.966379	-0.848462	-0.445954	-0.922469	-1.45118
ENSMUSG00000027253	Lrp4	1.96297	1.98507	1.67337	0.637678	2.19144	0.681551	1.24924	1.22429	0.900708	3.69407	3.80861	3.87948	-2.82049	-3.78017	-3.78017	-0.74737	-0.899216	-1.22875	-3.19064	-2.6614	-2.55273
ENSMUSG00000027220	Syt13	-2.79287	-1.64011	-0.755716	-3.78017	-3.11285	-2.39166	-2.82037	-2.66012	-2.58019	1.12661	1.04553	0.567467	1.04772	1.42582	0.92007	4.22744	4.35659	4.28339	7.13848	7.50215	7.30658
ENSMUSG00000068735	Trp53i11	-1.79926	-1.04039	-1.37907	-3.78017	-3.78017	-3.78017	-3.78017	-3.78017	-3.78017	-3.78017	-3.78017	-3.78017	-1.04264	-1.86852	-2.40415	4.56092	4.53944	4.59707	1.98811	3.45043	2.64922
ENSMUSG00000048058	Ldlrad3	4.591	5.05673	4.70874	3.74632	4.38978	4.19597	4.09862	4.29527	4.36208	3.48445	3.64263	3.80352	3.18306	3.21282	3.22704	0.297103	0.30014	-0.137211	1.36237	1.34815	1.32994
ENSMUSG00000052005	NA	1.34479	2.31573	0.659227	1.13186	2.911	1.20821	2.34887	2.22818	1.42935	2.84338	2.21449	2.57554	-1.52331	-1.86852	-1.90864	-2.6864	-1.77454	-1.91146	-1.59962	-2.42282	-1.6579
ENSMUSG00000023236	Scg5	-1.99099	0.961184	-1.03398	-1.35631	0.137737	0.0214628	-1.84089	0.437312	-0.699542	0.646807	0.444989	1.19354	-2.24922	-1.62539	-3.16491	-1.77124	-2.36044	-2.31131	-1.44731	-3.78017	-1.89928
ENSMUSG00000096006	NA	1.71844	1.36782	1.33014	1.32723	1.46972	1.25643	1.632	1.3261	0.0899269	0.548673	1.04553	0.615648	0.601279	-0.461447	-0.239552	-0.447536	-0.0362599	-0.690308	0.32014	0.494483	1.08633
ENSMUSG00000027344	Fsip1	0.150174	-0.197527	-0.418712	-0.296358	-1.42491	0.452399	-0.461431	-0.48715	-0.313602	-1.04506	-1.70339	-1.0728	-3.78017	-3.78017	-3.78017	-1.52285	-1.96745	-2.09758	-1.96305	-1.87954	-2.18932
ENSMUSG00000040035	Disp2	-2.79287	-2.6853	-2.50079	-3.78017	-3.78017	-3.15784	-3.78017	-3.78017	-3.05886	-3.78017	-3.78017	-2.15994	2.90698	2.05117	1.92184	2.52849	2.43343	1.97581	-1.30956	-2.42282	-3.78017
ENSMUSG00000074916	Chst14	5.39035	5.54807	5.0938	5.62751	5.40195	5.42171	4.85958	5.02758	4.84225	5.02487	5.33515	5.07643	4.54342	4.25731	4.29439	3.80151	3.39387	3.40507	4.42325	4.61249	4.60222
ENSMUSG00000048647	Exd1	0.621779	0.667773	0.610974	0.732707	0.5709	1.27994	0.568445	1.086	0.844915	0.693479	0.67408	1.31524	-0.531653	-1.41739	-0.452303	0.450253	0.619297	0.222379	-0.308327	0.523303	-0.499235
ENSMUSG00000033705	Stard9	4.10432	3.82056	3.99715	3.59012	4.11829	3.82841	3.32868	3.16292	3.11144	2.98143	2.4492	3.04893	2.90698	2.88	2.84712	0.420896	1.14197	0.634804	2.32074	2.16312	1.38491
ENSMUSG00000109931	NA	-0.6329	0.127671	-0.888151	0.0372665	0.800991	1.25643	-0.154838	0.567748	-0.116115	-2.50843	-0.163668	-1.41602	-2.82049	-1.23563	-1.71287	-1.91357	-1.40488	-1.91146	-3.78017	-3.78017	-3.03967
ENSMUSG00000037938	Chchd5	3.65799	3.74843	3.7688	3.78009	3.6473	3.76733	3.28353	3.29434	3.14648	3.27791	3.43955	3.45859	4.49143	4.03204	4.10616	4.31582	4.1201	4.27143	4.0082	4.24179	4.63661
ENSMUSG00000027329	Spef1	3.16607	3.13454	3.35083	2.5077	3.72409	3.1291	3.35317	3.34979	3.37376	2.28107	2.59618	2.218	2.28896	2.37852	2.32993	1.52604	1.18903	1.40414	2.22195	2.19034	2.28019
ENSMUSG00000068205	Macrod2	2.93603	2.77667	2.96584	3.49844	3.06652	3.08972	3.46074	2.94019	2.99237	2.59561	2.77963	2.92056	1.63175	2.21632	2.5269	1.96282	2.1381	2.04493	2.18745	1.84705	2.48278
ENSMUSG00000015932	Dstn	7.18585	7.72445	7.43422	7.81966	7.48493	7.82071	7.38684	7.36423	7.49648	7.66061	7.38163	7.59639	7.6369	7.9347	7.94662	8.16799	8.22769	8.006	9.05246	8.82097	8.90733
ENSMUSG00000074743	Thbd	-3.78017	-3.31692	-3.78017	-3.78017	-3.78017	-3.78017	-3.78017	-3.11407	-3.78017	-2.1378	-2.3965	-1.86727	2.329	2.2624	2.21434	7.59879	7.62634	7.59543	5.05043	4.88651	4.48759
ENSMUSG00000060336	Zfp937	2.43306	2.82236	2.32415	2.5077	2.67996	2.43614	2.05853	2.07575	1.10452	2.15334	2.13976	2.20231	0.230432	0.108526	0.303481	1.85719	1.30036	1.55393	0.692291	0.373076	0.709389
ENSMUSG00000079008	Gm14124	-1.63005	-1.64011	-2.50079	1.70076	2.41634	2.02756	0.4644	0.687363	0.504299	1.02078	0.172523	0.615648	-3.78017	-3.78017	-3.78017	-2.96771	-2.11206	-1.74664	-3.78017	-3.78017	-3.78017
ENSMUSG00000082740	NA	-1.21644	-1.76969	-1.83355	-0.119923	-0.106333	0.493208	-0.943683	-1.80422	-0.755942	-1.04506	-1.70339	-1.23423	-3.78017	-3.78017	-3.78017	-2.4511	-2.36044	-3.25209	-2.45004	-3.30453	-3.03967
ENSMUSG00000074731	Zfp345	1.21748	1.02119	0.958184	2.17693	2.64088	2.31617	2.19483	2.09029	1.83461	1.3175	1.58556	1.50626	-3.78017	-3.78017	-3.78017	0.26442	0.226868	-0.189183	-2.77333	-3.30453	-1.6579
ENSMUSG00000068115	Ninl	7.22051	6.91601	7.15702	7.23459	7.28363	7.31209	6.67895	6.20117	6.80793	4.62226	4.33775	4.67456	4.30824	4.09704	4.29723	3.4227	3.62104	3.76739	4.64918	4.48644	4.21541
ENSMUSG00000067352	Gm14149	1.85304	2.20798	0.878897	1.9584	2.52763	1.61184	2.78298	2.53503	1.83461	2.6907	1.93403	1.99936	-3.78017	-3.02263	-3.78017	-3.78017	-3.0402	-3.25209	-1.44731	-0.774829	-1.89928
ENSMUSG00000042745	Id1	4.34923	5.82482	5.13063	4.4028	5.73096	4.69296	4.23399	5.29102	4.64945	4.04394	3.48554	3.57891	6.05399	6.11876	6.10807	6.17898	6.2278	6.35897	6.04484	5.71086	6.12094
ENSMUSG00000000876	Pxmp4	3.47061	3.15254	2.85627	3.78009	3.57659	3.48828	3.25263	3.27538	3.15032	1.28739	2.67767	2.01741	2.59841	1.92316	1.79882	1.13219	0.750572	1.5057	1.36237	2.35169	2.12736
ENSMUSG00000027602	Map1lc3a	4.94926	5.0106	4.95814	5.83182	5.34687	5.64639	5.18693	5.339	5.00277	3.43723	4.46563	3.80871	3.53084	3.14885	2.56515	2.80335	2.51879	2.86383	3.69283	3.83076	4.16918
ENSMUSG00000087179	NA	3.33916	3.42104	3.42248	3.26402	3.79699	3.51825	2.41549	2.32973	2.35085	2.90417	1.64079	2.58767	-0.851491	-1.41739	-0.795782	1.25372	1.2715	1.33222	1.65943	1.8584	0.793069
ENSMUSG00000027636	Sla2	-1.63005	-2.07005	-3.00307	-1.81274	-2.65833	-1.23069	-2.24906	-3.11407	-3.3749	-2.1378	-1.23718	-1.62407	1.26971	-0.0326956	0.977924	-1.77124	-1.18895	-1.22875	1.01434	0.274808	1.05277
ENSMUSG00000078956	NA	-3.20366	-0.445674	-1.37907	-2.48424	-0.174396	-1.69742	-3.22188	-2.03726	-3.78017	-0.534195	-0.885396	-1.0728	0.464157	0.410841	0.513667	1.68266	1.73497	1.48926	-0.3755	-0.0255828	0.197721
ENSMUSG00000017868	Sgk2	-3.78017	-3.78017	-3.00307	-3.78017	-2.65833	-3.78017	-3.78017	-3.78017	-3.78017	-0.157685	-0.885396	-0.795737	1.04772	0.410841	0.303481	1.56682	1.24947	1.74605	0.905369	0.633149	0.983218
ENSMUSG00000017002	Slpi	1.58725	3.06021	2.09776	0.821862	0.870198	0.645799	-1.84089	-0.772742	-1.48972	1.16023	2.72955	1.45421	4.87632	4.8568	4.52534	5.99014	5.62357	5.45482	6.28535	6.83043	6.89547
ENSMUSG00000017667	Zfp334	4.67215	4.67928	4.43846	4.12478	4.35398	4.14246	3.6306	3.97703	3.64548	3.65922	3.04831	3.57891	-1.84108	-1.62539	-1.38656	-3.78017	-3.78017	-3.78017	-3.78017	-3.78017	-3.78017
ENSMUSG00000017897	Eya2	0.240271	-1.91207	-0.145714	-3.78017	-2.65833	-2.39166	-3.78017	-2.31533	-3.3749	-2.50843	-0.163668	-2.52749	5.45331	5.18649	5.19897	4.97863	4.72517	4.90037	4.20497	4.50462	4.42993
ENSMUSG00000017929	B4galt5	6.37922	6.32587	6.10321	6.96416	7.17286	6.48197	6.11993	6.45753	5.81825	6.35986	6.52397	6.36996	7.06807	6.88079	6.82009	7.0463	6.99786	6.9312	7.5924	7.3851	7.17775
ENSMUSG00000074577	Ripor3	-1.99099	-2.44985	-2.12893	-1.0101	-2.31322	-0.512676	-2.50661	-2.66012	-2.79976	1.70687	1.40589	1.25568	3.12737	2.35035	2.19007	4.63629	4.35143	4.56016	0.987861	0.783669	1.18257
ENSMUSG00000081344	NA	1.46177	0.198683	0.705919	-0.119923	0.297018	0.322549	1.26996	0.242743	0.900708	0.646807	1.40589	1.06062	1.04772	0.950591	1.3724	1.30283	1.37687	1.67515	1.40302	1.24811	2.32305
ENSMUSG00000074529	Zfp972	-1.10129	-0.960843	-0.888151	-0.119923	0.137737	-0.512676	-0.943683	-1.00033	-0.87582	-2.50843	-2.3965	-1.23423	-3.78017	-2.52848	-2.73495	-2.6864	-3.78017	-3.78017	-1.96305	-1.6055	-1.6579
ENSMUSG00000085704	4921531C22Rik	1.26118	1.50021	1.0695	2.1077	1.63791	1.88149	1.35	1.35047	1.21134	1.02078	0.0141984	0.707435	0.0505171	0.61403	-0.307042	-0.0687509	-0.427626	-0.243096	0.186796	1.00415	0.872161
ENSMUSG00000023393	Slc17a9	-2.79287	-2.24749	-3.78017	-3.78017	-2.31322	-2.12142	-2.82037	-2.31533	-1.93429	1.75167	2.82803	2.08741	3.12737	2.5243	2.76734	1.30283	1.28601	1.75982	3.32084	3.02101	3.02299
ENSMUSG00000027583	Zbtb46	2.96934	3.01174	2.83542	2.58615	2.84376	2.97195	2.50562	2.54562	2.65114	1.19309	1.04553	0.79373	-2.24922	-2.52848	-1.38656	-0.619867	-0.866772	-2.31131	1.7089	1.34815	1.05277
ENSMUSG00000097804	Gm16685	-0.481182	1.13419	0.0112448	-1.81274	0.800991	-0.2886	0.0978822	1.48862	0.597283	-1.04506	-1.23718	-3.78017	-3.78017	-3.78017	-3.78017	-3.78017	-3.36325	-3.25209	-0.96111	-1.37529	-1.6579
ENSMUSG00000027500	Stmn2	1.05319	1.913	1.64968	0.905826	2.50605	1.83462	1.07177	2.25425	2.15064	-3.78017	-3.78017	-3.02194	-3.78017	-3.78017	-3.78017	-3.78017	-3.5567	-3.78017	-3.78017	-3.78017	-3.78017
ENSMUSG00000040289	Hey1	2.88805	4.18429	3.46382	3.02211	4.21125	3.533	3.3915	4.0935	3.89938	1.09219	0.0141984	1.37245	-2.82049	-3.02263	-2.40415	-2.24884	-2.77641	-2.09758	-0.680659	-2.03893	-1.2704
ENSMUSG00000027508	Pag1	4.20285	4.0682	4.16112	3.18221	2.52763	3.15476	4.6183	4.48607	4.38508	3.14149	3.1278	3.45859	-3.78017	-3.78017	-3.78017	-0.111006	0.271276	0.604598	-3.78017	-3.78017	-3.78017
ENSMUSG00000027552	E2f5	4.591	4.59952	4.40701	4.3736	4.72479	4.5062	4.85101	4.68122	4.74653	4.45964	4.19742	4.57755	4.16072	3.96396	4.05668	3.9706	4.01085	3.89454	3.67634	3.44667	3.4348
ENSMUSG00000082896	NA	2.38449	1.55537	2.41126	1.49927	1.11795	2.12166	1.99771	1.65438	2.33744	1.53813	1.64079	1.80528	2.4966	2.73504	2.74252	3.31511	3.48938	3.34695	2.89868	3.16513	3.15537
ENSMUSG00000048106	NA	4.40872	4.60933	4.61398	4.64804	4.91284	4.8267	4.94743	4.91363	4.93089	3.88211	3.50055	3.95633	3.81086	3.90709	4.13506	3.01952	2.99545	3.07133	3.76868	3.67573	3.22483
ENSMUSG00000019528	Gyg	6.2312	6.25527	6.19608	6.17628	6.14986	5.91678	6.36236	6.20117	6.2	5.67495	5.68967	5.67677	4.62208	4.79806	4.76191	4.96089	4.85789	4.83519	5.18765	5.19154	5.31699
ENSMUSG00000050192	Eif5a2	4.35428	4.7998	4.36399	3.18221	3.65713	3.33955	3.73491	3.95336	3.64003	4.37984	3.78429	4.75743	-3.78017	-3.78017	-3.78017	2.48659	2.63947	2.47044	-3.78017	-3.78017	-3.78017
ENSMUSG00000027660	Skil	6.86853	6.75378	6.46483	6.86276	6.99643	6.64194	7.00445	6.85196	6.78865	6.49528	5.83294	6.48629	6.0435	6.15483	6.24397	5.41998	5.69493	5.54208	5.57108	5.51581	4.89515
ENSMUSG00000105135	NA	-0.218576	0.0908103	-1.58849	-0.497416	0.528713	-0.878619	-0.154838	0.933048	0.684636	-1.04506	-1.23718	0.356837	-2.24922	-0.461447	-0.307042	-1.52285	-1.77454	-2.5623	-0.680659	-1.27264	-0.965246
ENSMUSG00000027715	Ccna2	8.91937	9.01724	8.89987	8.97573	9.06016	9.06859	9.17025	9.02029	9.3088	8.40016	8.12945	8.37602	8.04494	8.31908	8.40443	7.99374	8.12726	8.05953	8.36934	8.35604	8.27453
ENSMUSG00000037225	Fgf2	2.895	3.42475	2.95622	4.20983	4.64558	4.34833	4.20737	3.66844	3.90621	0.983704	-1.23718	0.875153	0.31262	0.0396423	0.474008	-2.4511	-1.31459	-1.02611	-0.123754	-0.774829	-1.10977
ENSMUSG00000050174	Nudt6	3.26597	2.71139	3.1544	3.45729	3.42384	3.25902	3.49635	3.30061	3.37047	1.93765	2.13976	2.26407	2.34862	2.20063	2.04874	1.92149	1.61374	1.8398	0.987861	1.06422	1.11913
ENSMUSG00000081093	NA	0.00351005	-1.04039	0.0112448	0.535946	-0.997501	0.276532	0.499922	-0.882054	0.900708	-0.000834224	-0.163668	-0.0311231	0.0505171	0.912571	0.890249	0.329061	0.342381	-0.0385688	1.04035	1.31557	1.72031
ENSMUSG00000104605	NA	-0.715194	-2.6853	-1.83355	-0.296358	-0.879184	-0.684076	0.813995	0.017781	0.352518	-1.59865	-2.3965	-1.62407	-3.78017	-1.62539	-1.71287	-3.78017	-3.1927	-3.25209	-3.19064	-3.78017	-2.55273
ENSMUSG00000037211	Spry1	5.6101	3.08385	4.14426	6.6959	4.6773	5.73093	6.39397	4.84454	5.60109	5.60342	5.46325	5.76085	4.80001	4.324	4.39868	2.23154	2.11392	2.26368	2.49069	3.78389	3.52322
ENSMUSG00000044864	Ankrd50	7.03196	7.58893	7.30843	7.77849	7.76682	7.91618	8.09849	8.14195	8.03772	7.25999	6.4232	6.9545	6.36812	6.37702	6.46616	6.78558	6.8971	6.92166	6.5655	6.54001	6.02901
ENSMUSG00000060798	Intu	4.60378	4.35527	4.33828	4.35132	4.27324	4.1133	4.18572	4.12209	4.1559	3.27791	2.92022	3.26825	3.31852	3.22838	3.22704	2.41395	2.5848	2.13222	3.07256	3.12809	2.68251
ENSMUSG00000025766	D3Ertd751e	4.1602	4.01999	4.10561	4.83634	4.56959	4.94359	4.80027	4.52673	4.77542	2.10236	2.17761	2.40782	1.14065	1.09338	1.59208	-0.245748	-0.188325	0.0083333	1.11566	1.17734	1.11913
ENSMUSG00000037892	Pcdh18	6.25639	6.76077	6.68766	7.35243	6.89214	7.494	7.63591	7.63549	7.7404	5.31338	4.72404	5.01264	-3.78017	-3.78017	-3.78017	-2.24884	-2.1902	-2.86636	5.20499	5.03649	4.50009
ENSMUSG00000027737	Slc7a11	3.52539	4.26302	3.36545	3.83467	6.40582	3.27666	4.36738	4.59461	3.49048	3.30822	2.5098	2.88168	5.12688	5.5873	5.36265	5.34283	5.51696	4.87528	6.40214	6.29776	5.6472
ENSMUSG00000048332	Lhfp	6.96706	7.07013	7.01359	7.04508	6.75019	6.8154	7.1769	7.00755	7.00057	6.50185	6.57449	6.54189	5.90134	5.92708	5.8382	6.58803	6.37708	6.28412	6.41337	6.55622	6.28709
ENSMUSG00000027750	Postn	-2.21216	-0.34124	-2.12893	-2.48424	-3.78017	-2.12142	-0.764417	-1.27068	-0.493705	-0.077129	0.444989	-0.107287	-3.78017	-3.02263	-3.78017	-3.78017	-3.78017	-3.78017	-3.78017	-3.30453	-3.78017
ENSMUSG00000036615	Rfxap	5.21951	5.16708	5.1242	5.1735	5.54241	5.37334	5.42498	5.2736	5.59688	5.02259	5.11876	4.93407	4.42831	4.38428	4.40397	4.28764	4.31477	4.19239	4.39078	4.36631	4.37328
ENSMUSG00000027805	Pfn2	5.24965	5.52234	5.11558	5.90506	6.0703	5.79456	6.86668	6.48462	6.58483	2.04952	2.80404	2.26407	0.998907	0.61403	0.626493	1.01919	1.21199	0.978907	0.0905206	0.606461	0.371116
ENSMUSG00000027827	Kcnab1	-1.34158	-1.76969	-2.12893	-0.497416	-1.42491	-0.434053	-0.461431	0.687363	-0.446528	-2.50843	-0.885396	-1.86727	-3.78017	-2.52848	-2.40415	-2.6864	-1.83602	-2.31131	-1.76992	-2.6614	-2.18932
ENSMUSG00000103041	NA	2.5955	3.07444	3.11169	3.18221	3.3039	3.04924	2.76119	2.80566	2.46011	1.79512	1.52812	1.62871	1.63175	1.28412	1.4562	0.507234	0.241823	0.182035	0.692291	0.875943	0.665656
ENSMUSG00000027777	Schip1	-0.0488894	-0.291728	-0.321858	0.0372665	-1.26794	-0.0354465	0.0978822	-0.57621	0.619622	-0.645968	-1.70339	-1.23423	-1.52331	-1.62539	-1.38656	-1.52285	-1.65892	-1.59873	-1.30956	-1.48581	-1.89928
ENSMUSG00000058360	NA	2.84563	3.56574	1.67337	3.00317	4.22782	1.68413	3.76806	3.80255	2.35751	4.95954	4.3708	4.46041	-3.78017	-2.52848	-2.13523	-3.78017	-2.77641	-3.25209	-0.123754	-0.578335	-1.6579
ENSMUSG00000027811	4930579G24Rik	4.63734	4.53924	4.34198	5.10411	4.85213	5.11518	5.12002	5.14542	5.09633	4.27632	3.93553	4.23607	3.76781	3.98243	4.12869	3.83529	3.90208	3.84695	3.97488	3.80165	3.78064
ENSMUSG00000028078	Dclk2	4.26588	4.6223	4.58929	3.16527	4.17067	4.11983	3.23693	3.87153	3.62906	3.09878	2.47982	3.39098	-3.78017	-3.02263	-3.78017	2.00299	1.80209	2.1001	-3.78017	-3.78017	-3.78017
ENSMUSG00000041734	Kirrel	8.94775	8.987	8.85153	9.33973	9.37463	9.04573	9.17163	9.28248	8.95386	8.75502	8.3511	8.5232	8.07542	8.12829	7.96148	8.05548	8.00473	7.86699	8.17121	8.23617	7.58162
ENSMUSG00000102893	NA	-0.279884	0.0141367	0.218675	0.426491	-0.320986	-0.2886	0.312862	1.02675	0.0244623	0.0716276	-1.70339	-0.187698	-1.52331	-2.16108	-1.12061	-0.293611	-0.966379	-0.547791	-2.45004	-0.922469	-0.602396
ENSMUSG00000028070	Naxe	6.05621	5.90664	5.80919	6.60933	5.96053	6.36865	6.40806	6.23428	6.16957	5.70373	6.43302	5.85794	6.19067	5.62892	5.58021	5.15168	4.92197	4.99219	5.22213	5.54509	5.8004
ENSMUSG00000096935	1700113A16Rik	-0.159768	-0.152637	-0.888151	0.426491	0.903595	0.493208	0.187753	0.567748	0.597283	-0.767132	0.444989	-0.563409	-1.04264	-0.108853	-0.377845	-0.560107	-1.31459	-1.34185	-1.18383	-1.37529	-1.2704
ENSMUSG00000074480	Mex3a	6.40805	6.73263	6.46058	5.33745	6.20782	5.68323	5.41338	5.7148	5.81099	4.95715	4.77431	5.07212	4.54342	4.4653	4.53982	3.98822	3.93351	4.13278	5.09143	4.91261	4.78705
ENSMUSG00000059743	Fdps	2.2391	0.740971	1.89105	2.7081	2.004	2.0954	2.89395	0.482114	2.26134	2.38426	2.31978	2.80064	3.63035	3.41672	3.51776	3.30711	3.17953	3.27206	3.6171	3.947	3.9221
ENSMUSG00000028051	Hcn3	1.85304	1.92352	1.95042	2.21033	1.95706	1.59319	0.974114	1.63468	1.18162	0.548673	0.564077	1.09502	-1.04264	-1.23563	-1.24747	-1.04215	-1.18895	-0.690308	-3.78017	-3.78017	-3.78017
ENSMUSG00000042737	Dpm3	4.2739	4.10332	4.07925	5.05438	4.61566	4.92692	4.99645	4.84024	4.98674	3.8098	5.04901	4.30012	4.18274	3.48955	3.76372	3.54339	3.24409	3.32396	2.57316	2.99038	3.22483
ENSMUSG00000027931	Npr1	3.87744	3.98275	3.95911	4.99332	4.61566	4.64396	3.59819	3.66359	3.39334	4.61319	4.81089	4.41008	3.64628	3.13241	3.01542	2.28953	2.10985	1.93997	2.62563	2.55378	2.74689
ENSMUSG00000074457	S100a16	-2.79287	-1.91207	-2.12893	-2.48424	-1.80175	-2.12142	-1.84089	-1.27068	-2.58019	3.68255	4.94312	4.2853	5.06301	4.20322	4.45324	6.34447	6.24321	6.39416	4.50956	4.72687	5.03706
ENSMUSG00000048455	Sprr1b	-3.78017	-3.78017	-3.78017	-3.78017	-3.78017	-3.78017	-3.78017	-2.66012	-3.78017	-3.78017	-3.78017	-3.02194	-1.04264	-0.108853	-0.113363	6.58679	6.58818	6.7516	-0.598108	-1.73602	-0.147566
ENSMUSG00000041959	S100a10	7.80258	7.98156	7.70234	8.34742	8.33909	8.29904	8.48537	8.16532	8.47806	8.09258	8.72511	8.61161	8.95502	9.04144	9.26888	8.80169	8.77499	8.97707	8.54039	8.95344	9.29783
ENSMUSG00000005779	Psmb4	8.76358	8.59987	8.63656	9.24544	8.73953	8.96915	9.03963	8.75616	8.9588	8.36882	8.79982	8.4127	7.92799	7.93973	7.88888	8.1757	8.05739	8.16242	8.30225	8.26392	8.61694
ENSMUSG00000084846	NA	0.621779	-0.392512	-0.634421	0.0372665	-0.0413364	0.681551	-0.154838	0.0773945	-0.356564	-0.333692	-0.602796	-0.0311231	-2.24922	-1.62539	-1.38656	-0.447536	-0.803994	-0.848462	-1.59962	-0.846761	-0.499235
ENSMUSG00000053192	Mllt11	4.88787	5.55485	5.33754	5.03587	5.11348	5.3247	5.50473	5.38691	5.3512	4.55435	4.30392	4.63712	3.73092	3.73804	3.70926	3.91378	3.99438	4.02857	3.76088	3.86494	3.65766
ENSMUSG00000038619	Ensa	6.56011	6.86848	6.80289	7.23763	7.22539	7.29848	6.92297	6.96231	6.90121	6.40789	6.25195	6.42677	6.26867	6.26266	6.31303	6.15522	6.21601	6.2412	6.14261	6.24304	6.03439
ENSMUSG00000045934	Mtmr11	2.94275	2.25038	2.9849	4.64193	4.24095	4.25055	3.30377	2.65728	3.03038	2.81199	3.57334	3.10063	4.82123	4.1834	4.19727	5.18371	4.94899	4.80894	6.96902	7.14979	6.83506
ENSMUSG00000028088	Fmo5	1.51689	1.16997	1.1392	1.44417	1.63791	1.76967	2.34887	2.38975	2.42883	-0.534195	0.172523	0.041221	-0.531653	-0.0326956	0.257503	-2.4511	-0.686082	-0.690308	-2.45004	-2.03893	-2.55273
ENSMUSG00000038205	Prkab2	3.30825	3.39104	3.31363	3.34145	2.99086	4.03945	3.59819	3.87573	3.73773	3.40954	2.75481	3.15869	2.9332	3.14065	3.40629	2.58251	2.62528	2.98603	2.44275	2.4968	1.95641
ENSMUSG00000027861	Casq2	-3.20366	-3.78017	-3.78017	-3.78017	-2.31322	-2.72448	-1.38711	-0.671132	-1.22801	-3.78017	-3.78017	-3.78017	-1.26305	-1.07424	-0.613844	-0.394382	0.117602	0.097797	-0.598108	-0.706314	-0.965246
ENSMUSG00000044098	Rsbn1	4.81277	5.01306	4.86349	4.71357	5.29118	5.02238	4.46722	4.66188	4.60815	5.19469	4.33775	5.04158	5.73246	5.87737	5.95083	6.04409	6.16813	5.92864	5.84633	5.76616	5.43891
ENSMUSG00000086968	4933431E20Rik	3.86687	3.40236	3.63042	3.71175	3.5452	3.04924	3.21572	2.94019	3.01361	1.93765	1.88911	2.26407	0.841699	0.355235	0.391263	0.196747	0.117602	-0.357373	1.62547	1.57156	1.21327
ENSMUSG00000009108	Gnat2	1.82419	2.13744	1.76442	1.9972	2.36931	2.18531	1.76933	3.04842	2.49678	1.12661	1.79485	1.69748	1.18497	0.749602	0.731131	0.360327	0.0512359	0.222379	1.57299	1.58529	1.53829
ENSMUSG00000068747	Sort1	6.52077	6.53026	6.10212	5.95765	6.25144	5.38558	6.71293	6.49967	6.31012	2.58327	2.80404	2.38019	-0.682727	-0.0326956	-0.307042	1.03865	0.936708	0.337053	0.756448	0.659351	1.01842
ENSMUSG00000068740	Celsr2	1.93627	1.8147	1.85006	0.179	1.92489	1.25643	1.16323	2.24127	1.45442	2.61997	2.17761	2.44829	-3.78017	-3.78017	-3.16491	0.0122188	0.256625	-0.418095	-3.78017	-3.78017	-3.78017
ENSMUSG00000033721	Vav3	3.93253	3.02645	3.42945	3.18221	2.29575	2.41506	2.59045	1.25042	2.08793	3.3955	3.30923	3.47827	5.51102	5.43637	5.43286	4.44357	4.52652	4.34407	5.91558	6.02169	5.4275
ENSMUSG00000104803	NA	0.621779	1.30484	-0.755716	-0.731103	1.25364	-1.69742	1.36934	1.17056	-0.0441145	0.983704	1.34067	0.298997	-1.52331	-2.16108	-2.40415	-2.24884	-2.90228	-2.5623	-3.19064	-3.78017	-1.89928
ENSMUSG00000039865	Slc44a3	1.51689	1.28865	1.30002	-2.48424	-2.65833	-1.8939	-0.943683	-0.403269	-0.814636	-3.00848	-3.78017	-3.78017	3.46048	1.94216	2.41616	4.56092	4.38044	4.19746	2.3418	3.16056	2.77803
ENSMUSG00000097124	Gm38684	-2.79287	-1.91207	-3.00307	-2.48424	-3.78017	-3.78017	-3.78017	-3.78017	-3.78017	-3.78017	-2.3965	-3.78017	-0.394911	-1.41739	-2.13523	0.534902	0.328438	0.90647	0.724726	0.685087	-0.602396
ENSMUSG00000053965	Pde5a	-0.218576	-0.291728	-0.634421	-0.731103	-0.0413364	-0.878619	-0.394678	0.567748	-0.645265	-3.78017	-2.3965	-3.02194	3.79665	3.31837	3.39572	1.81267	1.7029	1.38649	2.40321	2.26049	1.88192
ENSMUSG00000027977	Ndst3	-3.78017	-3.78017	-3.78017	-3.78017	-3.11285	-3.78017	-3.78017	-3.11407	-3.78017	-3.78017	-3.78017	-3.78017	1.56625	1.69582	1.76636	1.0955	1.28601	0.931022	-1.76992	-1.87954	-3.03967
ENSMUSG00000041220	Elovl6	6.88171	6.70164	6.70931	6.7193	7.27249	6.27521	6.859	6.20952	6.59685	7.54089	7.53802	7.56644	7.22818	7.65458	7.58352	8.64548	8.55147	8.31566	8.67823	8.56743	8.12889
ENSMUSG00000028017	Egf	0.443599	0.787785	0.659227	1.06038	0.690528	0.93955	0.63386	0.797815	0.55154	0.140623	-0.163668	0.662271	-0.682727	-0.0326956	-0.795782	-0.887243	-0.551074	-0.848462	0.590366	-0.46079	-1.10977
ENSMUSG00000050931	Sgms2	5.47165	5.27679	5.2536	5.48123	5.71811	5.12007	5.30208	5.09403	5.00064	5.20076	5.21289	5.33211	6.72586	6.63445	6.66802	6.81972	6.65534	6.51429	5.46347	5.66552	5.23707
ENSMUSG00000105957	NA	-0.0488894	0.45221	-0.418712	0.637678	0.0208574	0.0214628	0.427982	0.687363	0.726406	-1.20708	-0.885396	-0.459918	-1.04264	-0.676403	-1.38656	-1.64171	-1.50119	-2.09758	-3.19064	-1.37529	-0.965246
ENSMUSG00000004127	Trmt10a	7.30905	7.44483	7.41897	7.95699	8.13695	7.97724	7.80631	7.53608	7.83666	5.65297	5.43618	5.58899	4.53915	4.92045	4.98992	5.83811	5.99551	5.92176	3.85179	3.69169	3.95427
ENSMUSG00000104724	NA	-1.34158	-0.680385	-0.321858	-0.497416	-1.12639	-1.23069	-1.04243	0.017781	-0.493705	-1.20708	-0.163668	-1.0728	-3.78017	-1.41739	-1.90864	-1.21571	-1.18895	-1.02611	-3.19064	-2.21814	-3.78017
ENSMUSG00000036825	Ssx2ip	5.41232	5.40994	5.26533	5.80474	6.06292	5.79762	5.80461	5.74154	5.92749	5.65445	5.25775	5.58143	4.8352	5.27531	5.13684	5.07365	5.16935	5.05217	4.84631	4.71755	4.51249
ENSMUSG00000047676	NA	2.68646	1.88097	1.89105	2.396	2.56985	2.77088	2.86699	2.27985	2.95333	3.01857	3.53011	3.14234	3.64628	3.28156	3.57979	3.53657	3.49563	3.14139	3.50485	3.54481	4.33541
ENSMUSG00000039131	Gipc2	-2.79287	-3.31692	-3.00307	-3.78017	-1.80175	-3.78017	-2.82037	-3.78017	-3.05886	-3.00848	-3.78017	-3.02194	5.0953	4.64125	4.61923	2.03241	1.6422	1.82677	-0.861445	-1.00237	-1.2704
ENSMUSG00000047583	Tyw3	2.81663	3.01174	2.82488	3.24803	2.90276	3.04924	2.93994	3.19691	3.21043	2.38426	2.62386	2.23352	2.13934	2.3645	2.35197	1.68266	2.20831	2.08924	1.75674	1.41119	1.72031
ENSMUSG00000028199	Cryz	5.043	4.97564	4.89909	4.99332	4.92712	4.59793	4.91161	5.11907	4.93758	4.24924	4.35437	4.45049	4.71945	4.17539	4.46593	4.02039	3.90208	3.69397	3.59095	3.67252	3.60074
ENSMUSG00000049119	Fam110b	3.28726	2.88291	2.80357	3.72337	3.91632	3.58112	4.86129	4.75381	4.48276	2.34094	2.72955	2.47465	-2.82049	-3.78017	-2.13523	1.25372	0.964021	1.25654	0.186796	0.435056	1.05277
ENSMUSG00000028245	Nsmaf	5.62585	5.46858	5.52986	5.53495	5.73908	5.29327	5.89993	5.84593	5.86634	5.52978	4.96493	5.34824	4.62208	4.7149	4.81446	4.77472	4.82413	4.8139	4.74519	4.62584	4.23425
ENSMUSG00000084215	NA	-0.159768	-1.76969	-0.2311	0.0372665	-1.60106	0.179846	0.230673	-0.48715	1.0886	0.206469	-0.602796	0.298997	-0.0486194	0.565852	0.731131	1.01919	1.2715	-0.0385688	1.21033	1.14061	1.74153
ENSMUSG00000094595	Fsbp	0.195926	0.198683	0.455702	0.905826	0.611888	1.15834	1.04797	0.797815	0.93674	0.0716276	0.776287	0.041221	-0.531653	0.410841	0.110062	-0.343117	-0.427626	0.182035	-1.30956	-0.251036	-1.45118
ENSMUSG00000073987	Ggh	2.34443	2.5167	2.43917	3.24803	3.03673	3.19861	4.23662	4.30777	4.30808	4.50286	5.60193	4.86598	-3.78017	-3.78017	-3.78017	-0.68221	-0.803994	-1.22875	-3.78017	-3.78017	-3.78017
ENSMUSG00000082876	NA	-0.994655	-0.960843	-0.0651012	-1.35631	-1.26794	0.179846	-0.461431	-1.42757	0.619622	0.0716276	-2.3965	0.238741	-0.0486194	-0.564925	-0.175078	-0.199421	0.0341561	0.299832	0.277047	0.0945091	-0.0715808
ENSMUSG00000081789	NA	0.102923	-1.64011	0.281681	-1.35631	-1.60106	0.367144	-0.461431	-0.48715	0.684636	-0.000834224	0.444989	0.465993	-0.155074	0.873522	0.474008	1.01919	0.94587	0.337053	0.625147	0.404399	0.573999
ENSMUSG00000040296	Ddx58	7.53195	6.82284	7.35632	7.54066	7.15693	7.26094	6.7489	7.09353	6.37393	5.21083	4.98107	5.23906	4.6261	4.01868	4.03299	4.35709	4.27261	4.28578	5.38954	5.90267	5.18574
ENSMUSG00000028439	Fam219a	3.1718	3.23086	3.35083	4.41	4.24095	4.20521	5.14967	4.98541	4.98567	4.41159	4.27802	4.467	2.18369	2.2472	2.31878	1.99305	1.60798	1.71811	3.20491	3.27089	2.96102
ENSMUSG00000028463	Car9	-0.343913	-0.152637	0.0112448	-1.0101	-1.80175	-0.359494	-1.26284	-0.109387	-0.87582	-0.645968	0.444989	-0.187698	1.14065	-0.274405	0.662222	2.23997	1.44953	1.5057	0.480689	3.30033	1.80338
ENSMUSG00000078716	Tmem8b	-0.555048	0.299047	-0.145714	-0.731103	-1.80175	-0.986704	-0.0483816	0.99619	-0.699542	-0.333692	0.0141984	-0.563409	-1.84108	-2.16108	-1.24747	-1.41304	-1.07338	-1.59873	-0.861445	-1.48581	-0.965246
ENSMUSG00000049657	Zbtb5	4.47285	3.80357	4.0524	3.68823	4.05654	3.77562	4.36015	4.008	4.08342	3.43723	3.5154	3.65004	3.91977	3.2361	3.59374	3.0724	2.80469	2.77168	3.00154	2.92708	2.53233
ENSMUSG00000048232	Fbxo10	4.34416	3.83456	4.02504	4.27443	3.92041	3.99396	4.41932	4.26354	4.26798	4.16066	4.32936	4.41689	3.83192	3.34716	3.20298	1.93193	1.51255	1.63088	2.27766	3.02101	2.29461
ENSMUSG00000039853	Trim14	4.41115	3.0068	4.12292	3.9676	3.16621	3.1291	2.3778	2.78792	1.0886	1.25663	1.4683	1.40022	2.0221	0.987634	0.977924	0.297103	0.572743	0.261625	-0.0126423	1.24811	0.315602
ENSMUSG00000066191	Anks6	2.10164	2.31573	2.19916	2.45293	2.68956	2.64976	2.22698	2.68628	2.37074	2.51993	1.84275	2.79018	-3.78017	-3.78017	-3.78017	-2.07149	-3.0402	-2.5623	-3.78017	-3.78017	-3.78017
ENSMUSG00000039105	Atp6v1g1	6.54638	6.38511	6.50499	6.58566	6.43752	6.59291	7.22047	7.09353	7.09926	6.31112	6.93504	6.66934	6.36932	6.20681	6.2351	5.74568	5.73016	5.86236	5.69084	5.67759	6.09128
ENSMUSG00000039005	Tlr4	4.21678	4.00521	3.63646	3.35645	3.65222	3.05607	3.56504	3.54718	2.93117	3.53658	3.87922	3.8646	5.31559	4.96988	4.94167	4.87555	4.66403	4.3349	4.56659	4.44185	3.75999
ENSMUSG00000039270	Megf9	3.47988	3.92372	3.37992	3.85593	4.26041	3.66834	4.67767	4.74235	4.50992	3.99354	3.5154	3.8546	1.59937	2.18477	2.06218	1.30283	1.5187	1.42157	2.17577	1.7283	1.43787
ENSMUSG00000038070	Cntln	3.78691	3.82617	3.90009	4.10715	4.46441	4.41356	4.91655	5.0238	5.00489	-2.50843	-3.78017	-3.78017	-3.78017	-3.78017	-3.16491	-3.78017	-3.78017	-3.78017	-3.78017	-3.78017	-3.78017
ENSMUSG00000008489	Elavl2	1.5348	1.38314	1.33014	1.79185	1.53511	1.51608	2.43397	1.88874	2.31023	1.25663	0.444989	1.19354	-3.78017	-3.78017	-3.78017	-1.41304	-2.11206	-2.5623	-3.78017	-3.78017	-3.78017
ENSMUSG00000028573	Fggy	2.48927	2.50973	2.62071	2.68452	2.333	2.72878	3.17235	3.21693	3.27166	1.19309	0.776287	1.06062	0.0505171	-1.07424	-0.795782	-0.447536	0.0512359	0.0537585	0.724726	0.205368	0.476121
ENSMUSG00000061859	Patj	4.60166	4.60607	4.57364	4.1422	4.77753	4.30887	5.0795	5.41462	5.19911	5.75276	5.35593	5.71321	5.90631	6.05911	5.96163	5.7582	5.70879	5.70221	5.905	5.92983	5.50399
ENSMUSG00000028532	Cachd1	4.48442	4.77823	4.52238	3.38599	4.67004	3.60924	4.83371	5.17472	4.80496	0.548673	-0.163668	0.11011	-3.78017	-3.78017	-3.78017	-3.78017	-3.5567	-3.25209	-3.78017	-3.78017	-3.78017
ENSMUSG00000078612	Fyb2	-3.78017	-3.78017	-3.78017	-3.78017	-3.78017	-3.78017	-3.78017	-3.78017	-3.78017	0.329779	0.564077	-0.674901	0.665243	1.67326	1.4562	1.16797	0.927488	1.0921	0.787487	-0.0255828	0.872161
ENSMUSG00000028517	Plpp3	-3.78017	-3.78017	-3.00307	-3.78017	-3.78017	-3.78017	-3.78017	-3.78017	-3.78017	-3.78017	-3.78017	-3.78017	1.18497	1.1919	1.11316	2.82592	2.77158	2.88911	5.84909	6.14851	5.53774
ENSMUSG00000044254	Pcsk9	-3.78017	-3.78017	-3.78017	-3.78017	-3.78017	-3.15784	-3.78017	-3.78017	-3.78017	-3.78017	-3.78017	-3.78017	1.97239	1.84458	0.949287	7.92024	7.6259	7.62512	4.20209	4.43807	4.05517
ENSMUSG00000028621	Cyb5rl	2.90881	3.10711	3.14596	3.24803	3.46916	3.69483	3.77533	4.15012	4.01765	3.05477	3.27472	3.37007	2.46101	3.13241	2.79978	2.1799	2.18141	2.45359	2.86996	2.84955	2.5684
ENSMUSG00000084874	NA	-0.6329	-1.52121	-1.83355	-2.48424	-1.12639	-0.434053	-1.38711	-1.12918	-0.939714	0.140623	-0.602796	-0.272856	-1.52331	-0.108853	0.210011	0.125742	0.462155	-0.61729	0.724726	-0.111584	0.665656
ENSMUSG00000028557	Rnf11	5.42798	5.86016	5.45325	6.00124	6.408	6.04241	6.64316	6.82722	6.41243	6.91639	6.65048	6.92612	7.23807	7.23864	7.37157	7.24102	7.39391	7.30033	7.82172	7.75772	7.66762
ENSMUSG00000073771	NA	3.05872	3.43949	3.35816	3.42919	3.35308	3.29409	3.90354	4.11854	4.0071	4.45626	4.14106	4.60168	5.04809	5.14405	5.11283	4.64108	4.39723	4.61801	4.78226	4.84001	4.64226
ENSMUSG00000083836	NA	0.0540728	-1.04039	0.152791	0.0372665	-0.879184	0.909713	0.39062	0.017781	0.663289	-0.243006	-0.163668	0.356837	0.534346	0.833386	0.890249	0.534902	0.83189	0.634804	0.692291	1.50086	0.983218
ENSMUSG00000087385	Frg2f1	-0.103264	0.898576	0.99625	0.985171	1.08921	0.968783	1.79816	1.98527	1.62975	0.140623	-0.602796	-0.0311231	-1.84108	-0.797221	0.110062	-0.502724	-1.31459	-0.934555	-0.520026	-0.156587	-0.0715808
ENSMUSG00000028634	Hivep3	0.0540728	0.787785	0.958184	1.19997	2.10795	1.89678	0.785491	1.25042	0.663289	-0.000834224	1.20063	1.06062	2.26851	2.37852	2.63873	1.80133	1.88063	1.81363	2.58204	1.8584	1.48895
ENSMUSG00000049878	Rlf	4.87034	4.89241	4.70299	4.49379	4.6941	4.3704	5.10856	5.1541	4.96401	5.15147	4.71763	5.12925	5.50666	5.3887	5.61367	5.81714	5.82196	5.68787	5.3328	5.42995	4.70031
ENSMUSG00000079942	NA	2.29273	0.564014	1.52502	1.79185	0.800991	3.23516	2.49686	0.797815	3.23234	2.88419	2.75481	2.70366	3.18306	2.98449	2.69156	2.8646	3.24965	2.8119	3.22772	3.5761	3.95427
ENSMUSG00000028849	Map7d1	6.98142	7.14704	7.11223	7.23864	7.53407	7.31137	7.93455	7.79048	7.87402	7.66867	7.29604	7.41258	7.92554	8.02406	7.97642	7.99062	7.97049	7.97036	8.1942	8.14827	8.20725
ENSMUSG00000042357	Gjb5	-3.78017	-3.78017	-3.78017	-3.78017	-3.78017	-3.78017	-2.82037	-3.11407	-3.3749	-2.1378	-3.78017	-1.86727	-0.682727	-1.23563	-1.54051	1.8897	1.50637	1.5852	2.93379	3.54129	3.66878
ENSMUSG00000028795	Ccdc28b	-1.99099	-1.52121	-1.83355	-3.78017	-2.03493	-1.37014	-1.52311	-0.671132	-0.87582	-0.243006	-0.602796	-0.187698	1.38817	0.61403	0.474008	-0.293611	-0.358328	0.856076	0.756448	1.55769	1.51383
ENSMUSG00000023232	Serinc2	0.517532	1.38314	0.99625	0.426491	-1.12639	-1.52452	0.499922	1.02675	-0.116115	6.43732	6.98392	6.25393	6.99527	6.45431	6.41799	6.82569	6.46454	6.36574	7.48584	7.68106	7.83922
ENSMUSG00000085667	Gm12992	-0.994655	-1.52121	-0.522539	-1.81274	-0.573255	-0.2886	0.0507562	-1.42757	-0.0441145	-0.767132	-1.23718	-0.272856	0.601279	-0.929089	-0.377845	0.690614	0.572743	0.693384	2.37284	2.2082	2.41836
ENSMUSG00000070720	Tmem200b	0.150174	-0.885454	-1.83355	-2.48424	-2.03493	-0.986704	-2.82037	-2.66012	-2.07071	-3.00848	-3.78017	-2.52749	4.35748	4.28733	4.13188	1.20289	0.642023	1.00227	4.6063	4.94759	4.72715
ENSMUSG00000028893	Sesn2	4.1717	3.89461	3.74664	4.3736	3.97248	3.56685	5.43991	5.11729	4.679	3.89214	3.72162	3.62083	5.36217	5.1461	5.16979	5.43749	5.16101	5.34948	5.57442	5.49323	5.38262
ENSMUSG00000037692	Ahdc1	5.15582	4.49054	4.89657	4.43141	4.86702	4.5358	5.0795	4.84882	4.95085	5.54258	5.11876	5.21385	6.61685	6.54564	6.50849	5.91448	5.81978	5.78703	6.82592	6.73317	6.47697
ENSMUSG00000028862	Map3k6	3.08328	3.16589	3.04969	3.52524	3.59715	3.55244	3.1105	3.19691	2.97515	3.25475	3.00687	3.1668	4.56454	4.71766	4.6507	4.77907	4.7044	4.80894	3.66803	3.34541	3.26201
ENSMUSG00000028860	Sytl1	-2.79287	-2.6853	-1.58849	-3.78017	-2.31322	-3.15784	-1.52311	-1.27068	-2.38967	-1.59865	-2.3965	-2.52749	1.26971	-0.797221	0.257503	0.690614	0.449327	0.299832	2.10361	2.97481	2.81853
ENSMUSG00000047281	Sfn	-1.34158	-1.52121	-1.58849	-0.497416	-0.320986	-1.69742	0.53459	0.608731	0.352518	5.72635	5.5809	5.48907	6.77198	6.92979	6.9263	7.15894	7.15893	7.24142	4.9094	5.02646	5.44053
ENSMUSG00000003644	Rps6ka1	5.8109	5.63784	5.71102	5.57718	5.82438	5.59342	5.76318	5.70421	5.73885	5.83443	5.79995	5.75145	6.74633	6.6497	6.61716	6.86947	6.84923	6.93879	6.54124	6.58726	6.5829
ENSMUSG00000012126	Ubxn11	0.102923	0.740971	0.751146	0.179	0.0208574	0.783782	1.11822	2.38975	1.297	-1.38962	-1.23718	-0.107287	-0.0486194	-1.41739	-1.54051	-0.619867	-1.55188	-1.91146	-1.18383	-1.37529	-1.2704
ENSMUSG00000037348	Paqr7	3.3744	2.4744	2.60847	4.38096	3.74727	3.27666	3.91016	3.00303	2.4033	3.38842	4.3626	3.60301	1.75445	1.25403	1.11316	2.0988	1.567	1.93997	1.84791	2.29432	2.35093
ENSMUSG00000037295	Ldlrap1	6.05853	5.82412	6.05555	6.1399	6.00159	6.02859	6.14259	5.77681	5.97266	5.73056	5.66989	5.68102	6.62391	6.50069	6.61203	6.81374	6.72152	6.80364	6.83663	6.88106	6.95117
ENSMUSG00000028671	Gale	4.69423	4.48522	4.79225	4.67221	3.94868	3.94332	5.55626	4.35068	5.00277	5.47739	5.90521	5.66394	6.44529	6.18006	6.22019	5.71426	5.47644	5.53809	6.40777	6.60464	6.6966
ENSMUSG00000018983	E2f2	4.01461	3.86216	3.94458	3.3263	3.89157	3.05607	3.90685	3.50981	3.66709	4.12705	4.2338	4.07739	4.65001	4.95359	4.96152	4.19312	3.92543	4.06507	4.79377	4.85992	4.71915
ENSMUSG00000046447	Camk2n1	3.39906	1.83713	2.69203	4.17641	3.1799	3.93593	4.14984	3.74856	4.0406	-2.50843	-1.70339	-1.0728	-2.82049	-3.78017	-2.40415	-2.96771	-2.55348	-1.46458	-3.78017	-3.78017	-3.78017
ENSMUSG00000041193	Pla2g5	3.16607	3.17031	3.09425	5.19452	5.23325	5.06868	5.02416	4.91771	5.00489	3.51075	3.45505	3.60897	-3.78017	-2.52848	-3.78017	-1.311	-0.7736	-0.848462	-3.78017	-3.78017	-3.78017
ENSMUSG00000020220	Vps13d	4.67821	4.39739	4.29694	3.73489	4.36302	4.04632	4.56898	4.55846	4.30808	4.27632	3.66944	3.8646	5.29046	5.23544	5.15732	4.6331	4.86696	4.62555	5.20499	4.85568	4.1133
ENSMUSG00000065999	Zfp985	0.867752	1.54178	1.0695	2.75413	3.10292	3.14199	1.632	2.13306	1.96246	1.28739	1.58556	2.07023	-3.78017	-3.78017	-3.78017	-0.394382	-0.714669	-0.357373	-3.78017	-2.94742	-3.03967
ENSMUSG00000066000	Zfp979	1.34479	1.67226	1.62559	3.31098	3.36512	3.44733	3.43344	3.57847	3.66172	2.66751	2.06095	2.90125	-3.78017	-3.78017	-3.78017	1.7193	1.99096	1.78698	-2.18609	-2.42282	-2.55273
ENSMUSG00000029016	Clcn6	4.65587	4.12171	4.22663	4.22625	3.86638	3.90979	4.18845	4.14316	4.13279	4.3655	4.05217	4.62246	5.4465	5.32138	5.33801	5.50724	5.28667	5.30673	4.47184	4.70816	4.33541
ENSMUSG00000080746	NA	0.867752	-0.243859	0.958184	1.32723	0.297018	1.81866	1.42584	0.017781	2.00551	2.08496	2.53917	2.01741	2.30912	2.39239	2.31878	2.08014	2.48463	1.8398	2.43296	2.55378	2.92438
ENSMUSG00000028988	Ctnnbip1	5.40868	5.63784	5.66302	5.90251	6.04433	6.01025	6.26248	6.15089	6.40199	5.31338	5.67321	5.56004	4.76395	4.74766	4.82829	3.91378	4.0623	3.78769	4.97491	4.79345	5.14252
ENSMUSG00000085787	NA	1.51689	1.41331	1.96969	2.42475	2.23145	1.71895	1.95995	1.51041	1.83461	1.12661	1.52812	1.42747	1.63175	1.94216	2.62069	2.20595	2.49403	2.24422	2.46211	2.30266	2.99676
ENSMUSG00000086272	NA	0.0540728	0.810634	-0.145714	0.535946	0.528713	0.322549	0.601523	0.99619	1.07249	0.825067	0.172523	0.356837	-0.851491	-1.07424	-1.38656	-1.77124	-1.65892	-1.59873	-3.78017	-2.94742	-3.03967
ENSMUSG00000047613	A430005L14Rik	4.69224	4.83366	4.54503	4.8523	4.8457	4.90818	5.59783	5.63646	5.59758	4.35827	4.80486	4.58967	4.22049	4.23822	4.45833	3.79866	3.69626	3.80107	3.53717	3.41242	3.67982
ENSMUSG00000057751	Megf6	-3.78017	-3.78017	-3.78017	-3.78017	-3.78017	-3.78017	-3.78017	-3.11407	-3.78017	1.3175	0.776287	0.914204	7.00535	6.29072	6.36545	4.88767	4.56716	4.47298	4.40586	4.21112	3.9588
ENSMUSG00000029054	Gabrd	0.240271	-0.34124	-0.0651012	-1.0101	-2.03493	-0.0354465	0.568445	0.2939	-0.0441145	-3.00848	-1.23718	-2.15994	-3.78017	-3.78017	-3.78017	-3.31748	-3.78017	-3.78017	-1.96305	-1.17681	-2.55273
ENSMUSG00000084803	5830444B04Rik	2.46144	2.18193	2.00745	2.33673	2.29575	2.68541	2.27902	2.24127	2.18849	0.387694	0.67408	0.79373	-3.78017	-3.78017	-3.78017	-3.78017	-3.78017	-3.78017	0.905369	1.70333	0.573999
ENSMUSG00000086682	Gm16023	-0.481182	0.0141367	0.0112448	-1.0101	-0.484173	-0.156478	-0.26978	0.687363	0.825827	-0.645968	-0.163668	-0.927626	-1.52331	-1.86852	-1.90864	-2.07149	-1.77454	-1.46458	-1.18383	-1.27264	-2.18932
ENSMUSG00000078349	AW011738	3.27132	2.40852	3.103	3.27985	1.95706	2.62242	2.87378	2.16088	2.48466	0.825067	0.67408	0.662271	-0.682727	-0.189256	-0.239552	-1.12632	-1.45223	-1.59873	0.480689	0.807297	0.52589
ENSMUSG00000001467	Cyp51	7.35924	6.51339	6.9337	7.47603	7.27009	6.78748	7.53706	6.50036	7.04174	8.30168	8.56477	8.3185	8.02641	8.22308	8.20179	9.64426	9.51997	9.21411	8.83397	8.9263	8.75279
ENSMUSG00000073234	Gm8773	-2.47349	-1.91207	-3.00307	-3.78017	-3.78017	-3.78017	-2.82037	-3.78017	-3.05886	-3.78017	-3.78017	-3.78017	-0.682727	-0.676403	-0.377845	0.0888846	-0.475745	-1.46458	-1.44731	-1.37529	-1.10977
ENSMUSG00000063531	Sema3e	-2.47349	-3.31692	-3.78017	-3.78017	-3.78017	-3.15784	-3.78017	-3.78017	-3.05886	-3.78017	-3.78017	-3.78017	5.77476	6.0764	5.92257	7.9227	7.81237	7.58168	5.08987	4.78752	4.25653
ENSMUSG00000059179	NA	0.102923	-0.745555	0.152791	0.0372665	-0.879184	1.37034	-0.0483816	-0.772742	0.430403	0.496983	0.172523	0.412447	1.31029	0.355235	0.0026701	0.26442	0.462155	0.604598	1.21033	1.39569	0.833157
ENSMUSG00000104913	NA	3.89834	2.81673	3.52369	3.61528	3.63244	4.33436	4.12161	3.409	4.83987	4.68713	4.17888	4.70828	5.56231	5.27156	5.13047	4.98992	5.21031	4.66268	5.11609	5.28812	5.33629
ENSMUSG00000028944	Prkag2	5.68721	5.83112	5.82514	5.8345	5.96053	5.76049	5.92056	5.90264	5.82308	5.73614	5.42443	5.69791	4.83172	4.67571	4.86133	4.55924	4.68743	4.56801	4.8791	4.66193	4.71647
ENSMUSG00000038072	Galnt11	4.27123	4.47811	4.27001	3.93799	4.13596	3.95797	3.84949	4.26033	3.82683	3.93162	3.83253	3.86958	2.67809	2.62178	2.25	2.79765	2.9044	2.88911	3.25018	3.5761	2.94282
ENSMUSG00000101856	1700096K18Rik	-0.6329	0.0529828	-0.418712	0.985171	0.0804806	0.276532	0.785491	-0.0444024	-0.116115	-0.430463	0.315179	-0.563409	0.143277	-1.07424	-1.12061	-1.04215	-0.743834	-1.02611	-1.18383	-0.0255828	-0.713506
ENSMUSG00000010721	Lmbr1	4.26588	4.50287	3.96392	4.30568	4.15342	4.11983	3.99973	4.41852	4.14439	4.14395	4.16009	4.09024	2.90698	2.79895	2.89295	3.85737	3.72182	3.53888	2.97482	3.34541	3.23234
ENSMUSG00000039000	Ube3c	8.12875	8.22982	8.03163	8.01958	8.21925	8.02543	8.21629	8.19085	8.18939	7.91442	7.36635	7.7899	6.99838	7.2956	7.32042	7.75491	7.91588	7.87215	7.28977	7.13411	6.81267
ENSMUSG00000029168	Dpysl5	0.950158	0.422851	1.17283	-0.119923	-1.42491	-3.78017	0.143517	0.134642	-0.400845	-0.899413	0.315179	-0.795737	-1.52331	-3.78017	-3.16491	-2.4511	-2.77641	-1.34185	-3.78017	-2.94742	-3.03967
ENSMUSG00000029162	Khk	5.48553	5.10836	5.33939	4.71357	4.5193	4.53091	4.21274	4.46669	4.28555	3.3157	4.09236	3.32731	-0.155074	-0.461447	-1.12061	3.73449	3.56268	3.51065	-2.77333	-2.03893	-3.78017
ENSMUSG00000029161	Cgref1	4.76424	5.2267	5.0333	4.00615	4.96518	4.51366	4.17203	4.812	4.59129	3.24695	3.75954	3.26825	1.92092	1.2233	1.5354	3.12795	2.91843	2.75802	2.9949	2.76157	3.11529
ENSMUSG00000045302	Preb	7.63	7.62039	7.71738	7.64742	7.44508	7.48676	7.54505	7.48369	7.56463	7.50863	7.41568	7.48205	6.65181	6.79848	6.74502	6.65811	6.62839	6.70965	7.11726	7.19079	7.09567
ENSMUSG00000038552	Fndc4	6.2401	6.29227	6.22242	5.9228	5.90492	5.86428	5.1328	5.13844	5.04464	5.64112	5.81803	5.73518	0.896028	0.912571	0.662222	0.450253	0.83189	0.856076	2.95445	3.06578	3.26201
ENSMUSG00000029134	Plb1	-0.555048	1.48609	0.878897	-0.296358	0.765101	0.493208	-0.604985	1.73063	-0.400845	2.86393	3.40806	2.74757	-1.84108	-0.797221	-1.24747	-0.962617	-2.03795	-1.46458	-3.19064	-2.03893	-2.55273
ENSMUSG00000107211	NA	-2.79287	-2.6853	-1.37907	-1.81274	-2.03493	-1.69742	-1.38711	-3.11407	-1.58869	-3.78017	-3.78017	-3.78017	-1.26305	-0.929089	-2.13523	-0.815612	-0.129407	-0.934555	0.442196	0.551558	0.947141
ENSMUSG00000014956	Ppp1cb	8.45906	8.6014	8.28642	8.3895	8.4922	8.1435	8.61365	8.46083	8.28531	7.83695	7.52064	7.93966	7.18246	7.16778	7.3983	7.51096	7.65299	7.45117	8.01708	7.87329	7.73099
ENSMUSG00000059064	NA	-0.279884	-1.64011	-0.634421	-0.119923	-1.60106	-2.12142	-0.531423	-1.42757	-1.15036	-1.04506	-0.602796	-1.86727	-0.682727	-1.07424	-0.239552	-0.887243	-0.0728002	-0.848462	-0.182693	0.341058	0.910138
ENSMUSG00000079555	Haus3	5.65276	6.10163	5.81052	5.89225	6.23514	6.09555	6.04075	6.08434	6.28019	5.36475	5.25775	5.39386	4.58948	4.86678	4.87662	5.02814	5.29341	5.2047	5.29009	5.05881	5.3099
ENSMUSG00000106678	NA	-0.218576	-0.109102	-0.418712	-1.81274	0.651743	-0.0946932	0.0978822	0.900409	0.241664	-0.333692	0.172523	-0.363357	-0.851491	-1.23563	-1.24747	-2.07149	-2.27281	-2.31131	-1.30956	-1.73602	-0.965246
ENSMUSG00000059866	Tnip2	4.134	4.17771	4.19833	3.94793	3.89572	4.08354	3.53539	3.98094	3.78544	4.18127	4.01084	4.28902	3.4784	3.22062	3.06298	3.41527	3.24223	3.29588	3.70508	3.71998	3.71779
ENSMUSG00000029104	Htt	7.29203	7.27398	7.27446	6.75652	7.31111	6.93826	7.05495	7.18487	6.98909	6.55099	6.12453	6.49033	6.1825	6.42591	6.26373	6.07798	6.21056	6.18361	6.03921	5.87078	5.37754
ENSMUSG00000029101	Rgs12	5.31849	5.59077	5.42561	5.87933	5.71224	5.82185	5.31335	5.56797	5.40364	7.3378	7.27328	7.24561	5.03302	4.70659	4.79649	3.73747	3.84691	3.98526	4.29682	4.78901	4.47497
ENSMUSG00000050677	Ccdc96	0.654919	1.32084	1.49874	1.70076	1.53511	1.55515	2.08216	2.21497	2.1659	1.72945	1.40589	1.34413	-0.851491	0.174269	-0.613844	1.01919	1.01714	0.856076	0.659109	-0.156587	-0.227777
ENSMUSG00000107126	NA	0.405162	0.877088	0.705919	-0.731103	0.611888	-0.221027	0.272352	1.17056	0.989155	-0.077129	0.0141984	0.517622	-3.78017	-3.78017	-3.78017	-3.78017	-3.78017	-3.78017	-3.78017	-3.78017	-3.78017
ENSMUSG00000106895	NA	-0.343913	-0.745555	-0.0651012	0.0372665	-1.26794	-0.359494	-0.394678	-1.42757	0.504299	-0.000834224	0.0141984	0.662271	0.143277	0.410841	0.160902	0.562049	0.524636	-0.0385688	0.0905206	0.465075	1.11913
ENSMUSG00000029084	Cd38	-2.21216	-1.91207	-3.78017	-3.78017	-2.65833	-3.78017	-2.50661	-3.11407	-3.78017	-3.78017	-3.78017	-3.78017	1.59937	0.833386	1.16389	2.18863	2.03456	1.64579	-0.96111	-1.48581	-1.2704
ENSMUSG00000031558	Slit2	5.28315	4.65581	5.13063	5.95519	5.76202	6.02076	6.96567	7.16911	6.60806	6.55889	5.57737	6.05971	3.48727	3.5024	3.50306	3.13249	3.28075	3.04907	2.28855	2.2775	1.21327
ENSMUSG00000029167	Ppargc1a	-0.555048	-1.21399	-0.634421	0.535946	1.37765	0.57152	0.726737	1.73063	0.663289	-2.50843	-3.78017	-1.62407	-3.78017	-3.78017	-3.78017	-3.31748	-3.36325	-3.25209	-3.19064	-2.94742	-3.78017
ENSMUSG00000029108	Pcdh7	-3.78017	-3.78017	-3.78017	-3.78017	-3.78017	-3.78017	-3.78017	-3.78017	-3.78017	-2.50843	-3.78017	-1.86727	4.94557	5.10666	5.09823	7.89511	8.06246	7.78245	2.4132	2.65492	2.04442
ENSMUSG00000047881	Rell1	5.67514	5.43405	5.20566	6.16567	5.68848	5.76049	5.84919	5.68397	5.54238	6.31299	6.46971	6.37522	7.1232	6.928	6.90362	6.95228	6.78687	6.68324	6.7198	6.94137	6.59679
ENSMUSG00000104806	NA	-1.10129	0.163614	-2.50079	-1.0101	0.137737	-1.37014	0.187753	-0.0444024	-0.592956	0.693479	-1.23718	0.356837	-1.52331	-2.52848	-2.13523	-2.4511	-3.1927	-3.78017	-3.19064	-2.42282	-3.03967
ENSMUSG00000044827	Tlr1	1.21748	0.764568	0.958184	2.63617	1.69625	2.30475	0.974114	1.35047	0.684636	1.22521	1.69399	1.48047	0.31262	-1.23563	-0.613844	-3.78017	-3.78017	-3.78017	-0.768222	0.373076	-0.147566
ENSMUSG00000037822	Smim14	4.74706	4.746	4.80303	5.01711	5.15741	4.86996	5.00729	4.91158	4.75286	4.70717	5.09423	4.87095	4.71568	4.36681	4.43011	3.50544	3.42859	3.54287	3.92341	4.10072	4.13351
ENSMUSG00000070780	Rbm47	0.150174	-0.745555	0.561051	1.70076	0.245854	1.15834	1.7547	1.27609	1.77615	3.13305	3.27472	3.34885	5.36699	5.26403	5.48117	5.01346	4.91615	5.07163	3.94422	3.77494	3.51708
ENSMUSG00000106675	NA	-2.21216	-1.52121	-2.50079	-1.81274	-0.668201	-2.12142	-1.52311	-1.12918	-1.15036	-0.077129	1.04553	-0.563409	-3.78017	-3.78017	-3.16491	-3.31748	-3.78017	-3.78017	-3.78017	-3.78017	-3.78017
ENSMUSG00000037605	Adgrl3	5.251	5.2665	5.20159	4.73669	5.14	4.65525	6.06985	5.98278	5.76162	2.51993	2.4492	2.56331	-0.155074	-0.274405	-1.12061	1.67024	1.6022	1.47264	-0.768222	-0.846761	-1.45118
ENSMUSG00000048764	Tmprss11f	-3.78017	-3.78017	-3.78017	-3.78017	-3.11285	-2.39166	-2.24906	-2.66012	-1.93429	-1.59865	-0.885396	-1.62407	-1.26305	-1.23563	-1.71287	2.39143	2.21211	1.92782	2.21054	2.40686	1.91965
ENSMUSG00000104664	NA	-1.34158	-2.24749	-3.78017	-1.35631	-3.78017	-3.15784	-0.851268	-3.11407	-1.31009	-2.1378	-2.3965	-0.272856	-0.155074	-0.108853	-0.896147	-0.111006	0.596208	-0.137211	-0.123754	-1.08696	-0.833892
ENSMUSG00000054945	Gm9958	0.102923	-0.50087	-0.321858	0.0372665	-0.484173	0.0762122	0.00203871	0.0773945	-0.446528	-0.645968	-0.366588	-0.272856	-0.270014	-1.62539	-2.40415	-0.619867	-0.208512	-1.34185	-0.680659	-1.48581	-1.45118
ENSMUSG00000029370	Rassf6	0.405162	0.362277	0.455702	-2.48424	-2.65833	-2.72448	-2.82037	-2.66012	-1.58869	4.37984	4.41107	4.51859	4.86954	4.55133	4.50089	5.30115	5.03789	5.11111	5.40963	5.28075	5.36221
ENSMUSG00000029379	Cxcl3	-1.47862	0.667773	-0.888151	-2.48424	-0.997501	-2.39166	-2.24906	-1.12918	-3.78017	-1.20708	-1.70339	-1.86727	-0.155074	1.12697	0.949287	8.30774	8.1972	8.10103	3.43306	3.42393	3.44777
ENSMUSG00000058427	Cxcl2	-3.78017	-0.291728	-3.78017	-3.78017	-2.65833	-3.78017	-3.78017	-1.80422	-3.78017	-3.00848	-3.78017	-3.02194	-3.78017	-0.564925	-1.54051	5.55448	5.26807	5.17546	1.36237	0.962669	1.27278
ENSMUSG00000034981	Parm1	1.96297	3.25605	2.54568	4.18484	4.10759	3.85996	2.32926	4.24091	2.70437	5.90554	6.11725	5.96177	0.464157	-0.0326956	0.513667	-0.0276981	0.196484	0.299832	0.139461	-0.0255828	0.197721
ENSMUSG00000106917	NA	0.810078	-0.392512	0.509338	-0.497416	-1.26794	0.681551	0.312862	-0.323999	1.12028	0.906565	0.172523	1.19354	1.31029	1.3708	1.006	0.690614	1.25685	0.693384	1.29916	1.50086	1.74153
ENSMUSG00000029319	Coq2	5.4541	5.37778	5.19956	5.34499	5.21674	5.25225	5.4422	5.45872	5.44331	5.15147	5.5809	5.32489	5.28028	4.97219	5.05856	4.4671	4.42453	4.46669	4.0504	4.23309	4.34237
ENSMUSG00000029330	Cds1	-3.78017	-3.78017	-3.78017	-3.78017	-3.78017	-3.78017	-3.22188	-3.78017	-2.79976	-2.50843	-3.78017	-1.86727	-2.24922	-0.564925	-1.71287	1.23698	1.17351	0.856076	-2.18609	-2.6614	-2.18932
ENSMUSG00000066613	Zfp932	3.70225	4.17771	3.70702	3.91791	4.07864	4.01863	3.68563	4.0971	3.96846	3.77767	3.98972	4.11139	2.76823	2.95673	3.2912	3.47363	3.57602	3.46514	2.95445	2.83812	2.97004
ENSMUSG00000023284	Zfp605	-0.895364	-1.91207	-1.19623	-3.78017	-1.26794	-1.69742	-1.38711	-2.03726	-0.814636	-2.50843	-2.3965	-1.0728	1.99746	1.80361	1.96539	3.73449	3.81851	3.90077	-0.768222	-0.578335	-1.89928
ENSMUSG00000097152	Gm26515	-1.10129	-0.34124	-0.418712	-0.296358	-0.769839	-0.0354465	-0.6825	0.0773945	-0.592956	-1.38962	-1.23718	-0.674901	-3.78017	-2.52848	-2.40415	-2.6864	-1.65892	-1.91146	-1.76992	-1.73602	-1.10977
ENSMUSG00000029512	Ulk1	5.8164	5.89198	5.72668	5.95025	6.40071	6.10463	6.06392	6.14655	6.15626	5.23074	4.9486	5.29191	5.13537	4.70659	4.83613	5.00483	4.92429	5.02961	5.28602	5.4309	5.06679
ENSMUSG00000053334	Ficd	2.74918	2.64301	2.50666	3.59012	3.13842	3.29985	3.71992	3.41478	3.2857	3.03678	2.94237	2.80064	2.47891	2.59802	1.95102	2.56249	2.26431	2.18421	2.8627	2.89436	2.3089
ENSMUSG00000092486	NA	3.51641	3.80641	3.26768	4.0803	3.36512	3.96886	3.85978	3.63412	3.58149	2.9625	4.2605	3.52947	1.18497	0.355235	0.626493	2.32958	1.85654	2.03364	1.98811	2.17225	2.47013
ENSMUSG00000029556	Hnf1a	-0.343913	-0.445674	-0.321858	0.308046	0.440448	0.0214628	-0.943683	-0.248858	-1.07667	-0.899413	0.564077	-0.674901	-3.78017	-3.78017	-3.78017	-3.78017	-3.78017	-3.78017	-3.78017	-3.78017	-3.78017
ENSMUSG00000029528	Pxn	7.00972	6.79447	6.96463	7.22133	7.15866	7.11535	7.05495	6.91152	6.88199	6.94621	6.63526	6.88125	7.70411	7.76372	7.74609	8.10478	8.06332	8.13972	7.33905	7.38534	7.11765
ENSMUSG00000032850	Rnft2	1.00259	0.919749	0.561051	1.44417	2.04947	2.0954	1.40725	1.872	1.83461	0.646807	1.12517	0.662271	0.31262	0.108526	-0.613844	-1.21571	-0.33595	-0.357373	0.039861	-0.846761	-1.2704
ENSMUSG00000029605	Oas1b	3.80547	3.11172	4.21457	4.1422	2.98307	3.76316	2.45222	2.86606	2.21807	0.598574	0.0141984	1.12861	-1.84108	-2.52848	-1.54051	-1.311	-1.55188	-1.74664	0.905369	1.65205	0.665656
ENSMUSG00000052776	Oas1a	7.0453	5.98845	6.88381	7.1745	5.58549	6.71439	4.76785	5.0868	3.92427	2.34094	2.80404	2.05284	-3.78017	-3.78017	-2.73495	-2.24884	-2.03795	-3.25209	2.98154	4.12677	3.80604
ENSMUSG00000029463	Fam216a	6.33005	6.52423	6.35833	6.4489	6.42822	6.58231	6.63869	6.6949	6.64256	5.75139	5.83885	5.76753	5.8351	5.5146	5.60222	5.81291	5.80475	5.76415	5.46107	5.47951	5.39271
ENSMUSG00000029469	Ift81	4.95593	4.96677	4.98915	4.90426	4.93522	5.00131	4.80027	5.01048	4.8363	3.95575	3.7965	4.06876	4.0149	3.68264	3.86685	3.52971	3.39721	3.43542	3.38313	3.35746	3.21727
ENSMUSG00000029433	Diablo	0.976613	1.0975	1.10477	0.535946	0.485256	1.30308	0.869366	1.27609	1.39091	1.25663	1.88911	1.90558	2.07014	1.82424	1.79882	1.82393	1.78687	1.85271	1.64255	1.84705	1.67692
ENSMUSG00000029392	Rilpl1	4.97901	4.70695	4.92892	5.00764	4.92712	4.89872	4.49609	4.5294	4.50543	4.09698	4.18818	3.82929	3.39596	2.98449	2.72573	3.41527	3.36683	3.29588	4.02458	4.14543	4.06362
ENSMUSG00000029386	Tctn2	5.21118	5.44869	5.20159	5.2558	5.3499	4.98531	4.92474	5.07222	5.02386	5.32454	5.74429	5.30849	4.58535	4.40838	4.39868	4.20178	4.1659	4.11146	4.8827	5.1893	4.97123
ENSMUSG00000037936	Scarb1	6.69219	6.8267	6.59146	7.04624	7.23526	6.87114	6.68185	6.75603	6.69281	7.10569	7.30569	7.15172	7.14439	7.26387	7.09225	8.14783	7.90432	7.82237	7.63195	7.77561	7.58675
ENSMUSG00000029482	Aacs	6.89087	6.59668	6.8002	7.1217	7.13161	6.58409	7.15722	6.79817	6.90235	6.41574	6.38731	6.33261	7.05991	7.18033	7.16176	7.45368	7.46504	7.59327	7.77505	7.79605	7.62757
ENSMUSG00000034173	Zbed5	3.42331	3.12545	3.13747	3.0408	3.13842	2.82783	2.88053	2.79682	3.01782	2.45369	2.53917	2.65838	0.785245	1.52994	1.4562	2.25668	2.37698	2.02226	0.847632	0.962669	1.05277
ENSMUSG00000095789	Nupr1l	0.283294	0.392882	0.152791	-0.731103	1.05988	0.367144	1.3304	1.67383	1.41665	-0.333692	-0.163668	-1.23423	-1.52331	-2.16108	-2.73495	-1.77124	-3.5567	-1.91146	-3.19064	-2.6614	-1.2704
ENSMUSG00000107143	Gm6598	-0.802468	-1.91207	-2.50079	0.179	-2.03493	-1.23069	-2.03059	-1.42757	-1.48972	-2.50843	-1.23718	-0.795737	-2.82049	-2.52848	-2.40415	-2.24884	-2.1902	-2.5623	-2.45004	-1.87954	-1.6579
ENSMUSG00000104195	NA	0.325071	1.35233	0.610974	1.265	0.968155	1.30308	1.49788	1.61469	1.49124	0.496983	1.27235	-0.459918	-2.24922	-0.108853	-0.175078	-0.245748	0.181049	-0.357373	-0.96111	-0.0679426	-0.147566
ENSMUSG00000063146	Clip2	5.33647	5.41833	5.21174	5.31459	5.55692	4.91946	4.89836	4.9678	4.50693	5.31151	4.9486	5.12509	6.70509	6.60793	6.60172	5.59529	5.46294	5.34606	6.68777	6.68735	6.46825
ENSMUSG00000004952	Rasa4	2.48005	2.06327	2.53279	3.21549	4.11829	3.27666	2.47024	2.25425	2.33744	3.8256	3.02774	3.54821	6.98669	6.48297	6.47309	5.78149	5.77871	5.84147	5.22497	5.15287	5.09386
ENSMUSG00000051502	Ufsp1	2.68646	3.05544	2.99434	3.3263	2.86087	2.95744	2.85333	3.09243	2.98378	3.08134	2.82803	2.97698	1.49763	2.08574	1.76636	2.50069	2.56709	2.52791	1.44256	1.47159	1.67692
ENSMUSG00000079173	Zan	-1.79926	-2.6853	-2.12893	-1.35631	-0.668201	-0.986704	-1.67327	-0.323999	-2.58019	-1.38962	-0.366588	-1.86727	1.14065	0.516009	0.626493	2.44345	2.20068	2.15324	-0.680659	-0.774829	-1.2704
ENSMUSG00000089984	Fbxo24	-0.895364	0.0529828	-0.0651012	0.426491	0.903595	0.322549	0.143517	1.4665	0.684636	1.05693	1.04553	1.31524	-0.155074	-0.274405	-0.530814	-0.502724	-0.866772	-0.690308	-0.96111	-0.405424	-1.6579
ENSMUSG00000049285	Mblac1	2.74149	2.50973	2.90711	2.53433	2.67029	2.45692	2.44313	2.58723	2.48466	2.59561	2.28553	1.94383	1.6944	1.2233	0.731131	1.7313	1.50016	1.47264	0.876789	0.685087	0.665656
ENSMUSG00000085227	6330418K02Rik	-0.218576	0.716982	0.509338	1.38689	1.35369	1.55515	1.3304	1.93781	1.25481	0.738688	0.776287	0.175859	0.143277	0.0396423	-0.377845	-0.154537	0.0168717	-0.547791	-0.0671288	0.0155686	0.197721
ENSMUSG00000053647	Gper1	1.5525	-1.76969	0.705919	0.535946	-0.573255	-1.37014	0.756413	-0.57621	-0.191897	-3.78017	-2.3965	-3.78017	-3.78017	-3.78017	-3.78017	-3.78017	-3.78017	-3.78017	-3.19064	-3.78017	-3.78017
ENSMUSG00000036718	Micall2	5.37427	5.8086	5.27117	5.2598	4.9711	5.13787	4.66989	4.71914	4.58421	4.07071	4.41899	4.19305	6.41886	6.23404	6.26009	6.31685	5.87479	5.90404	5.80805	5.8951	6.02901
ENSMUSG00000029560	Snx8	6.50438	6.47054	6.67451	6.41706	6.16026	6.27886	6.33925	6.25299	6.33775	5.62465	5.67652	5.63062	4.53059	4.52322	4.58706	5.14046	4.97439	4.96569	6.01482	5.73647	5.95713
ENSMUSG00000036565	Ttyh3	6.25301	6.80055	6.41212	5.89995	6.68506	5.85452	5.36484	6.05128	5.63713	6.51976	6.31061	6.36116	5.67341	5.15427	5.24829	4.18223	4.30946	4.19493	5.66286	5.74872	5.45184
ENSMUSG00000000149	Gna12	6.76656	6.72137	6.79751	7.49903	7.12543	7.2033	7.40803	7.31246	7.35011	6.49363	6.33803	6.50159	6.17703	5.99574	6.14327	5.55785	5.65219	5.67703	6.10844	6.42109	6.14701
ENSMUSG00000046658	Zfp316	4.50274	4.65739	4.70874	4.56007	4.64558	4.653	4.39359	4.75837	4.64537	3.97477	3.69577	3.8844	3.94576	3.60132	3.51287	3.1594	3.15998	3.22319	3.47656	3.78984	3.41512
ENSMUSG00000087484	NA	-0.343913	-0.50087	0.0112448	-0.296358	0.0804806	0.750504	-0.461431	-0.323999	-0.87582	0.693479	-0.366588	0.79373	-1.52331	-1.62539	-2.13523	-0.68221	-0.714669	-1.12388	-1.06817	-1.6055	-0.965246
ENSMUSG00000086894	Gm15708	-0.481182	-0.960843	-0.522539	-0.119923	-0.0413364	-0.778071	-0.394678	-0.671132	-0.313602	-0.157685	-0.366588	0.356837	-1.26305	-1.23563	-1.90864	-0.962617	-1.35903	-1.02611	-1.30956	-0.922469	-0.499235
ENSMUSG00000104682	NA	0.443599	0.480984	0.281681	0.426491	0.297018	0.493208	-0.100628	0.343305	0.0575659	-0.333692	-0.885396	-0.272856	-1.52331	-0.274405	-1.12061	-1.52285	-1.07338	-0.934555	-1.44731	-1.48581	-0.499235
ENSMUSG00000029651	Mtus2	4.2977	4.66838	4.51585	4.56007	4.6773	4.52108	4.19659	4.41564	4.20843	4.07952	4.28671	4.11559	-3.78017	-3.78017	-3.78017	-3.78017	-3.5567	-3.78017	-3.78017	-3.78017	-3.78017
ENSMUSG00000051950	B3glct	4.31594	4.53066	4.15271	5.04515	5.2398	4.98352	5.10712	5.01239	5.02071	4.85564	5.24444	4.89311	4.20443	3.95464	4.04319	4.38016	4.33147	4.05394	4.39834	4.30332	4.36988
ENSMUSG00000041132	N4bp2l1	0.810078	0.422851	0.705919	1.55234	1.67707	1.39209	0.665488	0.242743	0.0899269	1.12661	1.97759	1.86629	-0.155074	-1.86852	-1.54051	-1.41304	-1.27149	-2.31131	-0.0671288	-0.156587	0.13496
ENSMUSG00000107215	NA	2.64582	2.05372	2.85627	1.79185	1.59767	1.89678	0.53459	0.761929	0.352518	-0.430463	-1.70339	-0.107287	-1.52331	-3.02263	-2.40415	-2.96771	-2.45373	-3.25209	-0.680659	0.830544	-2.18932
ENSMUSG00000108014	NA	0.718998	1.58217	-0.418712	0.426491	1.55627	-0.156478	1.09518	1.51041	0.882349	1.70687	2.65102	1.58097	-0.682727	-3.02263	-2.13523	-2.6864	-1.83602	-1.91146	-3.78017	-2.6614	-1.45118
ENSMUSG00000042607	Asb4	-1.34158	-0.243859	-2.12893	-0.731103	-0.668201	-2.12142	-1.38711	-2.03726	-0.87582	0.140623	-1.70339	0.412447	-3.78017	-1.62539	-3.16491	-2.6864	-1.96745	-1.59873	-1.76992	-1.6055	-2.55273
ENSMUSG00000097900	NA	-1.63005	-1.91207	-0.418712	-1.35631	-2.65833	-0.684076	-1.04243	-2.66012	-0.645265	-0.899413	-2.3965	-0.563409	-1.84108	-0.564925	-1.24747	-0.447536	0.0512359	-0.357373	0.039861	-0.0679426	0.197721
ENSMUSG00000093651	NA	-0.715194	-3.31692	-1.58849	-1.0101	-0.769839	-0.156478	0.00203871	-2.03726	0.241664	-1.20708	-0.163668	-0.563409	0.534346	0.464383	0.433229	0.390929	0.499967	-0.243096	0.987861	1.0837	1.21327
ENSMUSG00000029571	Tmem106b	5.91031	6.36402	5.70385	6.24035	6.78309	6.0225	6.40455	6.55446	6.10572	6.95282	6.90292	7.0085	7.00921	6.71948	6.88059	7.98546	7.96402	7.623	7.89414	7.81839	7.42115
ENSMUSG00000029569	Tmem168	5.04924	5.19449	4.72299	4.78737	5.1729	4.67089	4.97452	5.07039	4.70274	5.61862	5.44785	5.67108	5.72122	5.53664	5.55192	6.03987	5.98305	5.7031	5.75211	5.82666	5.40606
ENSMUSG00000029552	Tes	6.80028	7.29591	6.87298	7.48885	7.66764	7.36252	7.86261	7.68813	7.75608	7.5345	7.71896	7.5106	8.49861	8.40374	8.36313	8.2579	8.15561	8.02288	7.94342	8.09961	8.00275
ENSMUSG00000007655	Cav1	7.11989	7.7422	7.41327	7.48885	7.17328	7.60027	7.67941	7.96929	7.74104	6.84776	6.88731	6.95274	8.20413	7.95881	7.99646	8.66566	8.6714	8.55832	8.91317	9.20158	8.86611
ENSMUSG00000009376	Met	7.0647	7.4462	6.82949	7.76871	7.63197	7.34346	7.81029	7.62804	7.55162	8.86853	8.33967	8.73038	8.39573	8.66847	8.53949	9.6323	9.66476	9.40914	9.34876	9.25706	8.57987
ENSMUSG00000029672	Fam3c	5.56068	5.66631	5.40277	4.95933	5.05338	5.34296	5.57303	5.6598	5.57275	4.71001	4.80486	4.58665	6.70318	6.65474	6.55556	7.64792	7.65447	7.44426	5.71526	5.89717	5.8067
ENSMUSG00000029769	Ccdc136	3.41366	3.43582	3.5686	3.0408	2.49514	3.16743	3.00936	3.59386	3.29267	3.56196	3.77197	3.30544	5.07778	4.61486	4.33092	3.86829	3.73641	3.76397	4.85183	4.95024	5.00233
ENSMUSG00000038836	Agbl3	2.24999	2.92015	2.26301	2.396	3.24649	3.15476	2.90061	3.21693	3.0876	2.60784	2.75481	2.8915	2.36797	2.05117	2.16538	1.13219	0.936708	1.43879	1.91971	1.8356	2.00986
ENSMUSG00000019689	Fmc1	3.72973	3.68492	3.70702	4.00615	3.96854	3.73366	4.45822	4.04206	4.26089	3.79917	4.67857	4.01139	3.32843	3.16511	3.02917	3.13249	2.9277	3.37854	1.91971	2.40686	2.63794
ENSMUSG00000071537	Klrg2	0.867752	1.44287	1.52502	0.821862	2.004	0.532896	2.32926	2.89948	2.06369	2.44007	2.94237	2.36618	5.83336	5.76183	5.6091	6.40007	6.24112	6.11429	3.6171	3.16056	3.27662
ENSMUSG00000042599	Kdm7a	3.67424	2.06327	2.93678	3.05925	4.59792	2.4672	2.99076	2.51361	2.31708	1.95691	0.67408	1.78435	4.25207	2.96604	3.50306	4.97105	4.97327	4.61612	4.02458	4.04218	3.38847
ENSMUSG00000029922	Mkrn1	4.85438	4.83645	4.84013	4.58576	4.46721	4.29739	5.0272	5.20343	4.90725	5.00651	5.32675	5.03938	5.62196	5.52251	5.49486	5.70135	5.53187	5.46956	5.89078	6.1027	5.94918
ENSMUSG00000033542	Arhgef5	6.8296	7.30826	7.15439	6.62645	7.26969	6.78696	6.44327	6.76115	6.6112	6.62283	6.36493	6.75317	7.88288	7.88801	7.92012	7.6324	7.70593	7.71136	7.92391	7.92009	7.68449
ENSMUSG00000062519	Zfp398	3.79808	4.10563	3.74105	3.56452	3.94066	3.73792	3.76806	4.19455	3.95973	3.61141	2.56795	3.56057	2.63081	2.99362	3.1219	2.70326	2.85904	2.75115	3.31019	3.15135	2.92438
ENSMUSG00000039347	Atp6v0e2	4.45884	4.50462	4.20648	4.62963	4.82406	4.47598	4.27044	4.34766	3.98576	4.00284	4.80486	4.23992	2.86674	3.25901	3.17852	-2.96771	-3.1927	-3.78017	0.0905206	-0.251036	0.000602054
ENSMUSG00000029810	Tmem176b	6.9761	7.32571	6.8049	5.61197	5.37987	5.0276	6.09692	6.55446	6.0722	7.18745	8.26802	7.38113	5.7231	5.18649	5.0966	4.08732	3.63951	3.75369	3.36266	3.68214	3.79593
ENSMUSG00000023367	Tmem176a	5.6832	5.99657	5.41336	4.99811	4.44186	4.25055	5.1622	5.4947	4.87163	6.15416	7.12014	6.27752	4.98056	4.2611	4.14456	3.29503	2.91143	2.94443	2.32074	2.96959	2.9057
ENSMUSG00000086040	Wipf3	-3.78017	-2.6853	-2.12893	-1.81274	-1.80175	-2.12142	-1.38711	-0.57621	-0.814636	1.28739	0.961248	1.28577	-3.78017	-3.78017	-3.78017	-3.78017	-3.78017	-3.78017	-3.78017	-3.78017	-3.78017
ENSMUSG00000019124	Scrn1	6.0937	6.56091	6.38995	6.12684	6.38675	6.11693	6.48375	6.7342	6.42516	5.93982	5.78776	5.80567	5.27003	5.03547	5.0434	3.72551	3.63951	3.6014	5.14184	5.17006	5.1285
ENSMUSG00000038058	Nod1	-0.103264	-1.64011	-1.19623	0.535946	-0.320986	0.276532	0.312862	-0.0444024	-0.231336	-0.899413	-1.23718	-2.15994	-3.78017	-3.78017	-3.78017	-3.31748	-2.36044	-2.86636	-0.598108	-1.00237	-3.03967
ENSMUSG00000049232	Tigd2	4.18026	3.97266	3.85419	3.97733	3.96854	3.92851	4.2287	4.07899	4.03853	3.54297	3.72162	3.59702	2.26851	2.29231	2.25	3.30711	3.2607	3.13083	3.32613	3.55532	3.34753
ENSMUSG00000108068	NA	-0.218576	-1.12458	-1.58849	0.0372665	-0.573255	-0.221027	-0.6825	-1.12918	-0.939714	-1.84318	-1.23718	-1.41602	-1.84108	-3.78017	-2.73495	-2.96771	-3.5567	-3.25209	-1.96305	-1.6055	-0.713506
ENSMUSG00000056737	Capg	6.45643	6.80908	6.86078	7.63055	8.0951	7.68363	6.63019	7.22414	6.72858	8.75192	8.78342	8.60155	9.09731	8.78813	8.78865	8.88291	8.77407	8.79553	9.1073	9.08876	9.40134
ENSMUSG00000096887	Gm20594	-3.78017	-3.31692	-2.50079	-3.78017	-2.65833	-3.78017	-3.22188	-2.66012	-3.3749	-1.38962	-1.23718	-1.86727	-0.531653	-0.189256	-0.239552	-1.12632	-1.18895	-1.12388	-0.520026	0.373076	0.52589
ENSMUSG00000034777	Vax2	0.365672	0.331008	0.0112448	1.13186	0.137737	-0.0946932	0.568445	-0.0444024	-0.400845	-0.430463	0.871729	-0.927626	-3.78017	-3.78017	-2.73495	-3.78017	-3.5567	-3.25209	-3.78017	-3.78017	-3.78017
ENSMUSG00000051343	Rab11fip5	6.07009	6.23694	6.13768	6.40629	6.31565	6.15796	6.22184	6.59645	6.22116	7.06855	6.83941	7.00285	8.42835	8.38282	8.39218	7.70878	7.65351	7.72151	7	7.20559	6.76619
ENSMUSG00000044927	H1f10	6.34155	5.85468	6.08345	6.33615	6.34178	5.98006	7.00174	6.40542	6.63298	-0.077129	-0.602796	-1.0728	-3.78017	-3.78017	-3.16491	-2.4511	-2.90228	-2.5623	-1.44731	-0.846761	-1.2704
ENSMUSG00000030084	Plxna1	8.01849	8.23246	7.86451	8.38996	8.94421	8.22204	8.56614	8.59977	8.32525	7.95599	7.57483	7.73405	7.64238	7.50172	7.40655	7.37239	7.40496	7.26937	7.49263	7.41617	6.7545
ENSMUSG00000030086	Chchd6	5.15002	4.97564	4.85056	5.42186	5.27053	5.37879	5.52427	5.31289	5.35952	4.44607	4.9486	4.59268	4.41442	4.22277	4.3337	4.11049	4.1342	4.19239	4.01149	4.02716	4.54604
ENSMUSG00000068231	Vmn1r43	1.14934	1.33667	1.52502	1.49927	1.77054	2.24627	1.18522	0.99619	1.73581	2.10236	1.64079	2.05284	-0.394911	1.05898	1.16389	1.38113	1.15783	1.53803	0.659109	0.494483	-0.0715808
ENSMUSG00000030095	Tmem43	5.46815	6.10279	5.53795	6.07337	6.16457	5.83282	6.16143	6.18262	6.00431	6.11933	6.07776	5.95944	7.32541	7.1541	6.95179	7.07867	6.8402	6.72333	6.47961	6.59365	6.25886
ENSMUSG00000030029	Lrig1	6.35358	6.62757	5.89355	6.92948	6.79871	6.49459	6.45746	6.51862	6.278	6.64897	6.34428	6.4293	7.87403	7.69434	7.59686	8.13419	7.89348	7.79567	7.01237	7.45127	6.73281
ENSMUSG00000108237	Gm19757	-2.47349	-1.30931	-2.50079	-2.48424	-0.997501	-2.39166	-1.84089	-2.03726	-2.79976	0.329779	0.961248	0.662271	-3.78017	-3.78017	-3.78017	-3.78017	-3.78017	-3.25209	-3.78017	-3.78017	-3.78017
ENSMUSG00000030269	Mtmr14	5.6589	5.73287	5.56194	6.02256	6.00928	5.84864	5.97679	5.95424	5.99366	5.46736	5.64309	5.46462	5.63799	5.43972	5.36265	4.58593	4.47919	4.5797	5.1745	5.34774	5.16822
ENSMUSG00000060477	Irak2	4.51407	4.68393	4.51585	4.96424	5.09734	5.17441	4.56479	4.87215	4.52775	4.46973	4.56892	4.66315	4.2258	3.75962	3.88587	3.587	3.32531	3.42681	4.42078	4.3782	4.40688
ENSMUSG00000000439	Mkrn2	5.39526	5.30321	5.24374	5.53495	5.23489	5.35961	5.2767	5.32062	5.37026	5.57566	5.48982	5.46297	4.97426	4.87174	5.0349	4.19312	4.25797	4.21005	4.90055	4.96869	4.93714
ENSMUSG00000107429	NA	0.00351005	0.45221	0.152791	-0.731103	-0.106333	0.0762122	0.999154	1.086	1.39091	0.140623	0.0141984	-0.363357	-1.52331	-1.23563	-0.896147	-3.78017	-3.78017	-3.78017	-0.768222	-0.774829	-1.45118
ENSMUSG00000042087	NA	0.150174	-0.0668416	-0.145714	0.905826	0.728296	0.410401	1.02377	0.761929	0.786877	-0.430463	-0.163668	-0.187698	-1.84108	-0.929089	-0.795782	-0.74737	-0.658051	-0.243096	-0.598108	-1.37529	-0.402961
ENSMUSG00000007827	Ankrd26	5.73835	5.90531	5.87324	5.34874	6.03964	5.74262	5.2767	5.60515	5.59547	6.03123	5.42443	6.00988	4.66964	5.10455	5.15262	4.96216	5.27672	5.07163	5.16271	4.82562	4.54905
ENSMUSG00000030116	Mfap5	1.21748	-0.0668416	0.152791	1.19997	0.936236	1.15834	0.948631	-1.00033	-0.755942	-3.00848	-3.78017	-3.02194	-2.82049	-3.78017	-3.78017	-3.78017	-3.78017	-3.78017	-3.78017	-2.42282	-3.78017
ENSMUSG00000107868	NA	-0.410915	-0.34124	-0.321858	0.0372665	-0.573255	0.0214628	0.427982	-0.48715	-0.271883	0.443373	-0.885396	-0.0311231	-1.84108	-0.564925	-0.452303	-1.311	-1.71557	-1.46458	-1.59962	-1.17681	-1.2704
ENSMUSG00000030144	Clec4d	-3.78017	-2.96682	-3.78017	-3.78017	-2.03493	-3.78017	-3.78017	-3.78017	-3.3749	-1.38962	-1.70339	-2.15994	-1.84108	-3.02263	-1.54051	0.23098	0.0168717	-0.61729	1.11566	1.23074	1.67692
ENSMUSG00000067714	Lpar5	-3.78017	-3.78017	-3.78017	-3.78017	-3.78017	-3.78017	-3.78017	-3.11407	-3.78017	-3.00848	-3.78017	-3.78017	-3.78017	-2.16108	-2.13523	2.14441	1.7455	1.55393	0.905369	0.759648	0.315602
ENSMUSG00000030337	Vamp1	2.7103	2.70531	2.91707	2.14273	2.65075	2.28164	2.20562	3.04095	2.07182	2.67915	2.77963	2.96772	2.40591	2.20063	2.06218	1.28665	1.24205	1.25654	1.34161	1.80071	0.872161
ENSMUSG00000038213	Tapbpl	4.71206	4.99448	4.92152	5.40753	5.65945	5.38423	5.29578	5.11018	4.93535	5.41087	5.87386	5.52105	4.04527	3.5024	3.42201	3.88451	3.74299	3.58988	4.51188	4.71755	4.38681
ENSMUSG00000030340	Scnn1a	2.69445	2.63664	2.82488	1.79185	2.42787	1.81866	1.49788	2.54562	1.57364	2.82253	3.61531	3.17486	-0.851491	-1.23563	-0.530814	-0.154537	-0.313913	-0.137211	0.402647	0.435056	0.665656
ENSMUSG00000037997	Parp11	5.36178	4.58303	5.10473	5.46055	4.46721	4.86219	4.24972	4.79657	4.1559	2.61997	2.62386	2.8718	1.22796	0.987634	1.13875	-1.64171	-1.55188	-1.74664	-3.78017	-3.30453	-3.78017
ENSMUSG00000107879	9330102E08Rik	2.48005	2.40852	2.45292	1.70076	1.69625	1.64844	1.02377	2.41307	1.68375	2.31132	2.06095	2.1044	0.665243	0.66065	-0.377845	-0.245748	-0.249753	0.222379	-0.680659	-1.87954	-0.965246
ENSMUSG00000056771	NA	1.07783	1.16997	0.561051	-0.497416	0.5709	0.367144	-0.154838	1.3261	0.270186	1.34699	-1.70339	0.989271	0.0505171	-0.564925	-0.452303	-1.52285	-1.45223	-0.934555	-1.76992	-1.6055	-3.03967
ENSMUSG00000001517	Foxm1	7.82209	8.22876	8.02129	8.06594	8.3484	8.21023	8.04613	8.28433	8.26519	8.15619	7.74833	8.27861	7.35541	7.56052	7.57359	7.28369	7.35629	7.47615	7.73107	7.74209	7.44155
ENSMUSG00000108176	NA	0.867752	0.981463	0.705919	0.821862	1.95706	0.93955	0.272352	1.17056	1.59635	0.646807	1.58556	0.79373	-1.52331	-0.929089	-1.12061	-1.77124	-1.22963	-1.22875	-0.244143	0.435056	0.371116
ENSMUSG00000030161	Gabarapl1	5.99525	5.67412	5.99691	6.52721	6.62939	6.24641	6.60033	6.25943	6.36239	5.65002	6.0112	5.63793	5.27003	5.29391	5.06191	5.3642	5.21979	5.33919	5.5177	5.73647	5.71983
ENSMUSG00000030188	Magohb	4.90174	5.04834	5.1199	5.11737	5.01951	5.27584	4.94743	4.94996	5.02908	4.82452	4.95407	4.99681	3.5394	4.04088	4.18811	3.91641	4.00099	4.04272	3.39325	3.39693	3.65766
ENSMUSG00000072704	Smim10l1	5.8826	5.93811	5.7295	6.15499	6.0112	6.15954	5.98151	5.89542	5.95136	6.48453	6.42517	6.62883	5.78379	5.67081	5.9124	5.13708	5.23668	5.03103	4.75308	4.75751	4.54905
ENSMUSG00000030199	Etv6	6.34726	6.20819	6.34549	6.41348	6.3071	6.10381	6.17591	5.93825	5.94031	5.7165	5.52694	5.68808	5.01779	5.25266	5.23945	4.75868	4.92949	4.92043	5.71122	5.81141	5.59424
ENSMUSG00000107728	NA	-0.103264	-0.243859	-0.522539	-1.81274	-1.42491	-1.8939	-2.50661	-1.42757	-3.78017	0.140623	0.871729	0.041221	-3.78017	-3.78017	-3.78017	-3.78017	-3.36325	-3.78017	-3.78017	-3.78017	-3.78017
ENSMUSG00000032718	Mansc1	1.80955	1.67226	1.67337	0.0372665	0.903595	0.57152	0.665488	0.725128	-0.153508	0.906565	0.0141984	0.989271	-3.78017	-3.78017	-3.78017	-3.31748	-3.1927	-3.78017	-3.78017	-3.30453	-3.03967
ENSMUSG00000042992	Borcs5	3.7452	3.66938	3.73543	3.40053	3.3711	3.52318	3.46524	3.37376	3.66977	3.42346	3.55907	3.57282	2.6625	2.63351	2.95188	2.17111	2.06851	2.05614	2.98824	3.03108	3.14745
ENSMUSG00000032641	Gpr19	2.49842	2.31573	2.16615	2.94483	2.46189	2.51753	2.31935	2.9159	2.5028	1.68394	2.31978	2.30872	2.20537	1.28412	1.55454	1.36581	1.10973	1.135	0.787487	1.75284	1.41164
ENSMUSG00000042770	Hebp1	3.43766	3.32512	3.45701	3.42919	2.95148	2.69419	3.88014	3.85884	3.71457	2.03147	2.94237	1.99936	-1.26305	-3.78017	-3.16491	-2.4511	-3.0402	-2.86636	2.44275	2.71236	2.95195
ENSMUSG00000030220	Arhgdib	4.55195	2.99188	4.35303	8.35491	8.65977	7.84086	8.3779	8.37639	8.17415	3.0458	3.70875	3.56671	-1.84108	-1.23563	-2.40415	2.48659	2.49714	2.45359	2.04059	2.04884	2.39176
ENSMUSG00000043541	Casc1	-0.802468	-0.813809	-0.418712	-1.35631	-1.60106	-1.52452	-1.04243	0.017781	-0.0796654	-0.534195	-0.366588	-0.927626	-2.24922	-2.52848	-2.40415	-0.962617	-0.803994	-1.74664	-2.18609	-2.42282	-2.55273
ENSMUSG00000030265	Kras	6.86587	7.24492	7.01011	6.4611	6.93567	6.67502	6.79655	6.81523	6.79786	7.11537	6.67218	7.18752	6.15213	6.40038	6.47999	6.36051	6.52845	6.40899	6.18548	6.07437	5.96279
ENSMUSG00000086013	Gm15706	-0.555048	0.0529828	-0.755716	0.179	0.5709	0.71644	0.63386	-0.323999	0.241664	-1.04506	-0.602796	-0.272856	-0.682727	-1.41739	-0.896147	-1.21571	-1.11088	-1.59873	-1.59962	-1.00237	-1.89928
ENSMUSG00000030301	Ccdc91	4.97574	4.99323	5.02411	5.56432	5.55034	5.52495	5.30585	5.429	5.29852	5.50709	5.19455	5.3393	4.99619	5.16037	5.06191	4.58759	4.52499	4.53836	4.45984	4.46617	4.30366
ENSMUSG00000039958	Etfbkmt	2.69445	2.33949	2.30911	2.5077	2.63095	2.76255	1.85413	2.09029	1.95369	1.3759	2.38594	1.84624	1.78356	1.28412	1.30619	1.99305	1.73497	1.68961	1.23305	1.58529	1.63217
ENSMUSG00000019734	Tmc4	-0.895364	-1.21399	-0.0651012	-1.35631	-1.80175	-0.878619	-1.14843	-0.671132	-0.755942	-1.20708	-0.885396	-0.563409	6.30049	5.80528	5.75791	5.4548	5.16837	5.18186	0.277047	0.0555787	0.315602
ENSMUSG00000035596	Mboat7	5.64968	5.82553	5.49539	5.92532	6.00159	5.77297	5.57512	5.80463	5.53945	6.45605	6.69193	6.41405	6.62089	6.66335	6.47498	6.62751	6.44084	6.42366	6.83292	6.95696	6.62133
ENSMUSG00000055633	Zfp580	2.63756	2.65569	2.70358	3.05925	3.08847	3.12261	3.41029	3.28805	2.99664	1.09219	0.961248	1.22494	0.230432	-0.929089	-2.40415	-2.4511	-2.55348	-2.86636	1.62547	1.76496	1.78306
ENSMUSG00000048261	NA	-1.10129	-1.64011	-0.321858	-1.35631	-1.42491	-1.10355	-0.394678	-1.80422	0.0244623	0.269441	-1.70339	-0.674901	-1.52331	-0.189256	0.210011	-0.0687509	0.328438	-0.357373	-0.680659	-0.774829	0.13496
ENSMUSG00000033847	Pla2g4c	-1.79926	-0.445674	-1.03398	-1.0101	-0.0413364	0.0214628	-0.604985	-0.772742	-0.356564	-0.157685	-0.602796	0.412447	-0.531653	0.297399	-0.113363	0.534902	0.536814	0.573745	0.876789	0.551558	0.0693448
ENSMUSG00000001918	Slc1a5	6.97692	7.27167	6.86721	6.89779	7.09413	6.78594	7.11059	7.31246	7.04148	7.60829	7.74282	7.47022	8.19265	8.56255	8.28668	8.45757	8.25656	8.27144	7.51656	7.49626	7.4452
ENSMUSG00000097842	9330104G04Rik	-0.555048	-0.445674	-0.634421	-1.0101	-0.0413364	-0.0946932	0.00203871	0.134642	-0.592956	-0.899413	-0.163668	-0.563409	-0.394911	-0.929089	-1.24747	-2.24884	-1.50119	-2.5623	-2.77333	-0.518366	-1.10977
ENSMUSG00000030409	Dmpk	3.8419	3.82056	3.86966	4.32105	4.6773	4.04974	3.69715	3.41478	3.0916	4.7954	5.05918	5.03052	6.78284	6.63445	6.62057	5.99263	5.87148	5.92099	5.6386	5.77293	5.60441
ENSMUSG00000030403	Vasp	7.58852	7.57377	7.6492	7.82977	7.20962	7.37962	7.65475	7.26076	7.31823	6.81516	6.73223	6.82281	8.36235	8.23516	8.32393	7.82627	7.69892	7.77165	8.58013	8.66321	8.6741
ENSMUSG00000057667	Bloc1s3	3.0954	2.5167	2.90711	2.75413	2.92733	2.64976	3.22636	2.37794	2.70437	2.51993	2.70385	2.57554	3.46048	3.21282	3.51287	3.56704	3.48467	3.51065	3.17588	3.35746	3.57142
ENSMUSG00000109325	NA	-3.20366	-2.44985	-3.00307	-1.35631	-2.31322	-0.595832	-1.84089	-1.00033	-0.699542	2.35552	1.4683	2.38019	3.8933	3.73804	3.66591	2.75711	2.7895	2.93838	2.44275	2.46	2.6715
ENSMUSG00000030486	Zfp108	0.0540728	0.509195	-0.321858	0.0372665	1.02995	1.08013	-0.100628	0.437312	0.18287	-1.59865	-0.602796	-1.41602	-1.84108	-1.62539	-2.40415	-2.24884	-2.36044	-2.09758	-2.45004	-2.94742	-2.18932
ENSMUSG00000064264	Zfp428	4.67821	4.74303	4.85574	4.32105	4.8175	4.80052	4.86129	5.03887	4.85172	4.28015	4.45796	4.1528	3.57314	4.19928	4.0364	4.01303	4.05914	4.1564	4.06947	3.83938	4.45905
ENSMUSG00000066721	Zfp575	3.16607	3.97519	2.09776	3.3713	4.52736	3.13556	3.99351	4.19791	3.71197	5.11121	4.67857	4.60168	-3.78017	-3.78017	-3.78017	-3.78017	-3.78017	-3.25209	2.04059	1.51528	1.11913
ENSMUSG00000057454	Lypd3	-3.78017	-3.78017	-3.78017	-3.78017	-3.78017	-3.78017	-3.78017	-3.78017	-3.78017	3.85156	4.13145	3.75056	5.52401	5.42122	5.38019	5.91316	5.62286	5.48933	4.39078	4.38017	4.44295
ENSMUSG00000040940	Arhgef1	6.55299	6.71002	6.705	6.52057	6.72823	6.49144	6.4782	6.52532	6.53869	7.06689	6.56738	6.8874	8.56063	8.53485	8.50301	8.32071	8.28075	8.34779	7.01114	6.99218	6.95174
ENSMUSG00000003123	Lipe	2.90881	1.80335	2.19916	3.2955	2.67029	2.92051	2.41549	1.69301	1.87231	1.99467	3.04831	2.58767	4.39569	4.08427	4.12869	4.44357	4.25797	4.2545	3.63	3.9576	3.80099
ENSMUSG00000082016	NA	1.14934	-0.109102	0.281681	0.535946	0.765101	1.08013	1.31054	0.608731	1.24047	1.12661	0.776287	1.16144	1.31029	1.31359	1.5354	1.45541	1.61948	1.0921	2.19904	2.32738	2.07817
ENSMUSG00000020420	Zfp607a	1.00259	1.28865	0.99625	0.985171	0.765101	0.609137	0.0978822	0.242743	0.528113	0.140623	0.444989	0.175859	1.14065	1.84458	1.68185	1.77836	1.68112	1.89075	2.11589	1.7283	1.60927
ENSMUSG00000053964	Lgals4	-1.21644	-1.76969	-1.37907	-3.78017	-3.78017	-0.878619	-2.50661	-1.27068	-1.69495	-2.50843	-3.78017	-3.02194	0.230432	-0.797221	0.0026701	-0.447536	-1.27149	-1.02611	-1.76992	-1.00237	-0.833892
ENSMUSG00000030584	Dpf1	4.02732	4.61907	4.31964	3.35645	3.7791	3.78798	3.9747	3.94937	4.10337	3.55565	2.70385	3.07501	2.53135	2.91887	2.90045	2.76881	2.89497	2.77168	2.68453	2.58829	2.49533
ENSMUSG00000083669	NA	1.28254	-0.0257843	0.0112448	0.308046	-0.106333	0.0214628	0.568445	-0.403269	0.684636	0.738688	1.7453	1.34413	1.59937	1.1919	1.47641	1.33466	0.999652	1.04788	1.16377	1.52956	2.09475
ENSMUSG00000074211	Sdhaf1	3.2606	3.25188	3.07659	3.53845	3.23342	3.6459	3.77895	3.72546	3.78049	2.95294	3.27472	3.30544	2.89369	2.63351	2.62974	3.12795	2.96198	3.04345	2.33131	2.12603	2.58022
ENSMUSG00000109509	NA	0.517532	-0.445674	-0.755716	0.535946	-0.320986	0.609137	0.499922	-0.403269	0.619622	1.12661	1.52812	1.31524	1.72474	0.987634	1.57343	1.18553	1.2715	1.5057	1.94746	1.39569	2.50777
ENSMUSG00000056978	Hamp2	3.33405	3.65682	3.67217	3.74632	3.99589	3.93593	3.73863	3.5366	3.8459	4.05739	4.80486	4.15688	-3.78017	-3.78017	-3.78017	-3.78017	-3.78017	-3.78017	-3.78017	-3.78017	-3.78017
ENSMUSG00000108352	NA	1.48038	2.27524	1.69667	2.17693	1.90853	2.43614	1.85413	1.35047	1.85358	2.38426	2.28553	2.15418	-3.78017	-3.78017	-3.78017	-3.78017	-3.78017	-3.78017	-3.78017	-3.78017	-3.78017
ENSMUSG00000036427	Gpi1	8.57681	8.31656	8.45158	8.43878	8.5045	8.27767	8.63265	8.45206	8.59682	7.93732	8.17343	7.89063	8.9632	8.78089	8.73251	8.93803	8.83486	8.88524	9.04916	9.35004	9.28037
ENSMUSG00000083500	NA	-0.6329	-0.745555	-0.2311	-1.35631	-0.573255	0.493208	-1.04243	-1.27068	0.504299	-0.000834224	-0.885396	0.356837	1.38817	1.42582	1.35066	1.45541	1.63088	1.07016	0.692291	0.169353	0.52589
ENSMUSG00000097178	2310002F09Rik	-3.78017	-3.78017	-3.78017	-3.78017	-3.78017	-3.78017	-3.78017	-3.78017	-3.78017	-3.78017	-3.78017	-3.78017	0.390377	0.297399	0.160902	-0.293611	-0.603571	-1.02611	0.756448	0.373076	0.52589
ENSMUSG00000064023	Klk8	-3.78017	-3.78017	-3.78017	-3.78017	-3.78017	-3.15784	-3.78017	-3.78017	-3.78017	-3.00848	-3.78017	-3.78017	6.02076	5.98204	5.82939	6.58885	6.40163	6.41008	3.21636	2.98521	3.49226
ENSMUSG00000062785	Kcnc3	2.63756	2.57124	2.64488	4.16793	4.06024	4.09353	4.04552	3.99646	3.97497	4.36909	4.15061	4.32569	-3.78017	-3.78017	-3.78017	0.690614	0.487473	0.881493	-3.78017	-3.78017	-3.78017
ENSMUSG00000007837	Prrg2	2.867	3.2477	3.18769	3.5119	3.48579	3.55726	3.41495	3.31925	3.13101	3.72809	4.2066	3.75594	4.48701	4.19136	4.18196	4.27539	4.04322	4.05394	3.9164	4.12677	4.35275
ENSMUSG00000046721	Rpl14-ps1	2.06512	1.92352	1.6011	1.65296	1.89199	1.70164	1.95995	1.95381	2.13521	2.20257	2.65102	2.48766	2.6147	2.37852	2.67416	2.8916	2.89733	2.85102	2.4132	2.53268	3.1234
ENSMUSG00000062044	Lmtk3	-0.0488894	-0.618031	-0.0651012	-0.119923	-0.24583	-1.37014	-0.943683	-0.671132	-1.07667	1.72945	2.5098	1.69748	2.28896	1.99769	2.14026	4.40286	4.05279	4.15119	1.48105	1.81244	2.2058
ENSMUSG00000040046	Tph1	-2.47349	-1.52121	-1.83355	-3.78017	0.0804806	-0.986704	-1.38711	1.19767	-0.755942	-3.78017	-2.3965	-1.86727	-3.78017	-3.78017	-3.78017	-3.78017	-3.78017	-3.78017	-3.78017	-3.78017	-3.78017
ENSMUSG00000006599	Gtf2h1	6.67815	6.65229	6.73627	6.4524	6.68025	6.36796	6.54508	6.44273	6.53392	6.31952	5.97404	6.34249	6.81315	7.33251	7.33364	7.55576	7.58562	7.51372	6.97241	6.798	6.79375
ENSMUSG00000063229	Ldha	10.5283	10.1888	10.3535	10.4259	10.2291	10.1525	10.7042	10.3816	10.6696	10.0777	10.1998	9.96912	10.767	10.7438	10.7443	11.0089	10.8754	10.9123	11.0192	11.3534	11.3032
ENSMUSG00000030452	Nipa2	5.19437	5.49439	5.01719	5.38576	5.6348	5.3527	5.58238	5.55623	5.42441	5.78948	5.99274	5.76219	5.55811	5.82843	5.81557	6.53078	6.44246	6.21269	6.38575	6.13574	6.15395
ENSMUSG00000109222	NA	-0.218576	-0.291728	0.610974	-1.0101	0.245854	-0.359494	0.0978822	0.391074	0.0899269	-1.04506	-0.885396	-0.563409	-1.52331	-3.02263	-2.73495	-0.68221	-1.55188	-2.09758	-0.598108	-1.27264	-0.499235
ENSMUSG00000052040	Klf13	5.6842	5.60554	5.58866	4.6782	5.61478	4.4399	5.34422	5.2752	4.98889	5.41087	5.0541	5.30482	6.22158	6.23404	6.22692	5.79871	5.87808	5.86953	5.77262	5.9197	5.86346
ENSMUSG00000078671	Chd2	5.10126	5.00442	4.95814	4.4525	5.0901	4.68417	4.5959	4.84454	4.52183	4.77926	4.39509	4.85097	5.54116	5.4347	5.50719	5.2961	5.40142	5.3323	5.87732	5.93721	5.53166
ENSMUSG00000030533	Unc45a	5.41716	5.54381	5.52986	5.70573	5.46343	5.66437	5.77863	5.86614	5.97429	5.56	5.18993	5.36947	6.09521	6.40381	6.27459	6.23698	6.13522	6.174	6.61122	6.56621	6.5659
ENSMUSG00000038886	Man2a2	5.95007	5.83043	5.81452	6.68109	6.70474	6.51826	5.91069	6.05591	5.85579	5.60189	5.2355	5.49874	7.2242	7.05614	6.96972	6.74025	6.53794	6.54394	7.08873	7.09715	6.47697
ENSMUSG00000025105	Bnc1	-3.20366	-1.52121	-3.78017	-1.35631	-2.31322	-2.39166	-1.67327	-2.03726	-2.38967	3.3157	2.35324	3.43864	5.54966	5.52566	5.67726	4.5217	4.72517	4.67908	4.70104	5.13197	4.44295
ENSMUSG00000070469	Adamtsl3	4.11329	3.99028	4.07925	5.01238	4.43331	4.80661	4.82674	4.65211	4.74017	6.58775	5.85061	6.25773	-2.82049	-1.86852	-1.90864	0.738995	0.781606	0.477018	3.90937	3.45418	2.63794
ENSMUSG00000057706	Mex3b	3.87744	4.42727	4.02963	3.55154	3.81903	3.14839	4.14423	3.59386	3.93099	3.38131	3.0886	3.30544	2.42451	1.96091	2.21434	1.25372	1.09333	0.803858	3.05991	2.815	2.19045
ENSMUSG00000087088	NA	0.0540728	0.0141367	-0.418712	0.179	-0.573255	0.410401	0.499922	0.648583	0.352518	-0.534195	-0.602796	0.751227	-2.24922	-3.78017	-1.90864	-3.31748	-3.5567	-3.78017	-2.45004	-1.73602	-1.10977
ENSMUSG00000046027	Stard5	3.55203	3.40612	3.9101	5.37107	3.61742	4.98709	4.97136	4.77872	5.05902	3.88713	4.03166	3.93275	1.56625	1.05898	1.006	-1.21571	-1.35903	-0.848462	2.60835	2.84955	2.89627
ENSMUSG00000097162	2310010J17Rik	-1.34158	-0.34124	-1.03398	-0.119923	0.245854	0.322549	0.4644	0.0773945	-0.191897	-0.767132	-0.602796	-1.62407	-0.155074	-2.52848	-1.71287	-2.24884	-1.27149	-1.46458	-1.96305	-0.846761	-1.45118
ENSMUSG00000083974	NA	-1.99099	-1.91207	-1.83355	-3.78017	-3.78017	-0.595832	-2.82037	-3.78017	-2.07071	-1.84318	-0.366588	0.041221	-0.394911	-0.461447	-0.613844	0.738995	0.356191	0.573745	-0.244143	-0.352104	-0.147566
ENSMUSG00000035642	Aamdc	1.10207	1.30484	1.2057	2.03498	2.16414	2.42564	2.04657	2.45862	2.1659	2.15334	3.10833	2.65838	1.42558	0.950591	1.006	0.125742	0.607798	0.634804	0.692291	1.42653	1.35769
ENSMUSG00000030729	Pgm2l1	3.74904	3.82617	3.26768	3.59012	4.48386	3.46795	3.60636	3.71141	3.65903	3.19112	2.13976	3.09214	2.69351	2.77796	2.65656	2.60226	3.13216	2.85102	2.64271	2.38347	2.12736
ENSMUSG00000033685	Ucp2	5.61957	5.63705	5.6894	5.49823	5.71577	5.53231	5.96492	5.83193	6.05693	4.52883	4.88711	4.81531	8.31141	8.27012	8.24826	7.632	7.54418	7.69354	6.83617	7.04562	7.11613
ENSMUSG00000109171	NA	-0.103264	-0.558261	0.342051	-1.0101	-0.484173	0.909713	0.568445	-0.882054	1.03973	0.548673	0.172523	0.914204	1.22796	1.25403	0.92007	1.51219	1.3426	1.0921	1.65943	1.78889	2.2058
ENSMUSG00000047767	Atg16l2	3.59535	3.73952	4.07925	3.57738	3.34094	3.66834	3.5268	3.70197	3.59564	3.71684	3.35949	3.58497	2.46101	2.21632	2.35197	2.05169	1.76633	1.81363	2.48123	2.84385	2.54445
ENSMUSG00000030649	Anapc15	4.38916	4.70695	4.39281	4.8837	4.83708	4.89492	4.71026	4.82075	4.9253	4.53525	4.76812	4.59568	5.3106	5.69761	5.7139	4.79345	4.80537	4.87686	5.49672	5.43943	5.7371
ENSMUSG00000066306	Numa1	7.5549	7.52171	7.2937	7.48203	8.06059	7.52877	7.41182	7.55029	7.47864	7.66647	7.12135	7.50501	8.60565	8.74771	8.67615	7.63878	7.85304	7.86619	8.27119	8.07366	7.77539
ENSMUSG00000030966	Trim21	4.591	3.24351	4.42108	4.974	3.99589	4.38403	3.72368	3.42055	3.08358	3.0277	3.74701	3.29068	1.66342	1.5046	1.11316	1.0955	1.04299	1.0921	3.13423	3.49476	3.15537
ENSMUSG00000072244	Trim6	-3.78017	-3.78017	-3.78017	-3.78017	-3.78017	-3.78017	-3.78017	-3.78017	-3.78017	-3.78017	-3.78017	-3.78017	1.8121	1.80361	2.14026	2.40648	2.41045	2.22449	2.72518	2.64839	1.90091
ENSMUSG00000060441	Trim5	0.240271	-0.50087	-1.37907	-0.497416	0.440448	-0.156478	0.999154	0.391074	0.241664	1.68394	1.7453	1.71969	-0.531653	-1.62539	-2.40415	-2.96771	-1.90024	-2.5623	-2.18609	-2.21814	-1.89928
ENSMUSG00000054568	Usp17la	-3.20366	-2.6853	-2.50079	-3.78017	-2.65833	-3.78017	-2.50661	-1.60364	-2.79976	-2.50843	-3.78017	-3.78017	-0.394911	-0.461447	-0.452303	-0.74737	-1.45223	-1.91146	1.97469	1.59889	1.91965
ENSMUSG00000037032	Apbb1	4.55415	4.21886	4.37487	4.74811	4.67971	4.7361	4.93937	4.71211	4.81347	3.40954	3.73437	3.47827	2.4966	1.47882	1.84619	1.05785	0.607798	0.721806	3.69692	4.02968	4.0034
ENSMUSG00000086513	NA	-0.802468	-1.21399	-0.0651012	-2.48424	-3.78017	-1.8939	-2.24906	-1.12918	-2.22139	0.140623	-0.366588	0.238741	-3.78017	-2.52848	-3.16491	-3.78017	-3.1927	-3.25209	-3.78017	-2.21814	-3.78017
ENSMUSG00000078606	Gm4070	2.57833	2.19935	2.69203	2.0718	0.245854	1.63026	-0.461431	1.11474	-1.69495	1.22521	-0.163668	0.238741	-3.78017	-3.78017	-3.78017	-2.07149	-2.11206	-1.91146	-2.77333	-1.27264	-3.78017
ENSMUSG00000109147	NA	-1.34158	-1.12458	-0.888151	-0.119923	-1.80175	-0.878619	0.230673	-0.109387	-0.87582	-0.000834224	-1.70339	-0.674901	-1.52331	-1.86852	-1.24747	-1.91357	-1.83602	-1.59873	-1.44731	-1.48581	-1.89928
ENSMUSG00000005686	Ampd3	2.77202	2.25871	2.19916	2.77661	4.70598	1.63026	0.499922	0.83283	0.0575659	4.66972	4.3708	4.69152	5.50884	5.32861	5.16824	4.86877	4.95183	4.8172	6.09532	6.14735	5.49621
ENSMUSG00000030660	Pik3c2a	7.16408	7.40785	7.04628	6.70179	6.99158	6.69265	6.86157	6.87787	6.6829	6.71479	5.75997	6.52622	6.33654	6.36651	6.52859	6.05129	6.23225	5.96698	6.29281	5.93453	5.26664
ENSMUSG00000108461	NA	-0.715194	0.0141367	0.0837529	1.06038	0.0208574	0.452399	0.568445	0.437312	0.663289	0.646807	1.4683	0.952226	0.31262	-0.564925	0.0026701	-1.21571	-1.18895	-1.74664	-0.96111	-1.08696	-0.833892
ENSMUSG00000058420	Syt17	-1.99099	-0.885454	-1.37907	-2.48424	-1.80175	-3.15784	-3.78017	-2.03726	-3.78017	0.0716276	0.444989	-1.23423	2.54841	1.90391	1.89205	0.360327	0.487473	0.222379	-0.598108	0.73522	-0.499235
ENSMUSG00000053358	NA	-1.10129	-0.885454	-1.37907	-0.296358	0.245854	-0.512676	-0.100628	-0.671132	-0.814636	-2.1378	-2.3965	-0.927626	-1.84108	-3.02263	-2.13523	-1.91357	-2.03795	-2.31131	-2.45004	-1.48581	-1.89928
ENSMUSG00000030714	Sgf29	4.25781	4.5913	4.46924	4.34381	4.41894	4.71253	4.62836	4.68362	4.71705	5.05423	5.32675	5.12717	3.84579	4.30211	4.10292	4.26303	4.25797	4.26178	3.81461	3.78984	4.18476
ENSMUSG00000051457	Spn	3.47525	2.43081	2.55846	4.75378	4.74335	4.40824	5.27414	4.68841	4.78534	2.35552	2.96419	2.12118	0.230432	-0.364897	-0.0541804	1.7313	1.37008	1.15598	1.44256	1.57156	1.32994
ENSMUSG00000030672	Mylpf	0.687314	0.45221	0.794999	-0.119923	0.800991	1.05309	0.756413	0.437312	0.684636	-0.243006	0.961248	-0.272856	0.390377	-0.797221	-0.613844	0.0122188	0.241823	0.0083333	-0.182693	-0.46079	-0.147566
ENSMUSG00000047371	Zfp768	4.71991	4.74896	4.75942	4.45947	4.55915	4.74246	4.45596	4.70976	4.65757	4.32531	4.3626	4.11139	3.76051	3.82248	3.73884	3.86284	3.82224	3.71533	4.15526	4.25688	4.23798
ENSMUSG00000030823	9130019O22Rik	0.950158	1.697	1.35965	2.17693	2.68956	2.08208	2.17299	2.29248	2.10386	1.40423	1.64079	1.42747	1.26971	1.55484	1.2129	-2.07149	-1.96745	-1.59873	-2.18609	-2.94742	-3.78017
ENSMUSG00000101225	1700008J07Rik	0.654919	1.38314	1.67337	1.65296	0.903595	1.73606	1.73992	2.09029	1.68375	0.387694	0.564077	1.42747	0.464157	0.174269	0.303481	-0.0687509	0.499967	1.07016	-0.96111	-0.300685	-0.0715808
ENSMUSG00000070371	Prss36	1.9892	1.76876	1.96969	2.21033	2.03447	2.42564	2.44313	2.48087	2.23264	1.77356	1.84275	2.03523	1.04772	0.297399	0.110062	1.58016	1.21957	1.47264	1.57299	1.54369	1.48895
ENSMUSG00000050100	Hmx2	2.7103	2.53739	2.80357	2.77661	2.76418	3.11609	3.39622	3.07059	3.46603	2.79069	3.42389	2.93011	-1.26305	-2.52848	-2.40415	0.89659	0.908868	1.21715	1.40302	1.57156	2.06139
ENSMUSG00000108702	NA	-0.555048	-0.680385	0.281681	-0.119923	-0.668201	0.276532	-0.6825	-0.109387	0.684636	-0.243006	0.444989	0.412447	-0.155074	0.792102	0.057365	0.420896	0.449327	0.337053	0.554725	1.1591	1.27278
ENSMUSG00000015980	Lrrc27	1.46177	0.616826	0.610974	0.637678	1.35369	0.645799	0.499922	0.608731	0.480085	0.825067	0.172523	1.22494	1.26971	1.25403	1.3286	1.46981	1.36326	1.0921	1.87706	1.76496	1.74153
ENSMUSG00000025481	Urah	-3.78017	-3.78017	-3.78017	-3.78017	-3.78017	-2.72448	-3.78017	-2.31533	-1.69495	-3.78017	-3.78017	-3.78017	2.90698	2.20063	2.07549	3.14601	2.85419	3.07684	4.49787	4.73305	5.11637
ENSMUSG00000025504	Eps8l2	5.90515	6.39554	6.22943	5.62131	6.14376	5.52864	5.51995	5.87666	5.4252	6.51246	6.38327	6.39778	6.91121	6.97603	6.912	7.25044	7.15041	7.25242	7.11726	6.96651	6.86195
ENSMUSG00000025512	Chid1	5.63833	5.94329	5.75332	5.52835	5.30686	5.63504	5.5772	6.04008	5.7157	5.75139	6.13659	5.73246	5.40729	5.21411	4.94892	5.34967	5.08063	5.10168	4.96136	5.08321	4.97571
ENSMUSG00000018819	Lsp1	1.23949	0.392882	0.878897	4.83098	4.34793	4.92133	3.3483	3.19691	3.34388	1.19309	2.31978	1.99936	-1.52331	-2.52848	-1.90864	-1.12632	-1.14939	-1.02611	0.186796	1.26528	1.32994
ENSMUSG00000058454	Dhcr7	5.77931	4.94628	5.16655	6.39544	6.01502	5.60859	5.93928	5.14716	5.35287	6.32137	6.64204	6.28592	7.26154	7.39201	7.29291	8.00583	7.73364	7.62817	6.53496	6.67014	6.3881
ENSMUSG00000074497	NA	-0.410915	0.331008	-0.634421	0.637678	0.999383	-3.15784	1.18522	0.525566	-1.58869	-1.20708	-0.602796	-0.795737	-3.78017	-3.78017	-3.78017	-3.78017	-3.78017	-3.78017	-3.78017	-3.78017	-3.78017
ENSMUSG00000004568	Arhgef18	6.62217	6.42128	6.61459	6.37901	6.17315	6.23818	6.88736	6.72025	6.81097	6.35805	5.6532	6.15143	5.65974	5.69481	5.78247	5.45751	5.44124	5.56971	5.83801	5.70694	5.37754
ENSMUSG00000004565	Pnpla6	6.25233	6.07239	5.7561	6.12465	6.10211	5.69202	5.89076	5.83409	5.62613	6.42873	6.55845	6.35762	7.15835	7.17332	7.04228	6.88063	6.64553	6.62142	7.03518	7.08088	6.7545
ENSMUSG00000089665	Fcor	-0.802468	-0.0668416	-0.755716	-2.48424	-0.573255	-0.221027	-0.851268	-0.882054	-1.07667	-0.767132	0.0141984	-0.0311231	-1.84108	-2.52848	-3.78017	-1.91357	-1.71557	-1.34185	-1.59962	-1.6055	-1.10977
ENSMUSG00000097657	NA	-0.6329	-1.12458	0.218675	0.179	-0.106333	-0.0946932	0.665488	-0.882054	0.325592	0.387694	-1.23718	0.615648	1.22796	1.09338	1.06057	0.614857	0.718856	0.721806	0.817873	0.523303	0.0693448
ENSMUSG00000043192	NA	1.10207	0.616826	1.2057	1.32723	1.17376	1.55515	1.54965	0.608731	1.97983	1.16023	0.444989	1.06062	2.16169	1.8844	1.68185	1.36581	1.58471	1.27583	2.09122	2.6086	2.71506
ENSMUSG00000038917	3930402G23Rik	-1.10129	-0.813809	-1.37907	-2.48424	-2.65833	-1.37014	-1.67327	0.017781	-0.153508	-1.59865	-3.78017	-3.02194	-3.78017	-3.78017	-3.16491	-3.78017	-3.1927	-2.86636	-3.19064	-2.94742	-3.03967
ENSMUSG00000031458	Coprs	4.5781	4.4328	4.39281	4.85758	4.68452	4.73823	4.58973	4.68601	4.47512	4.02125	4.50337	4.07739	3.43318	3.54652	3.40629	3.5468	3.66192	3.73986	3.79183	3.50202	3.78575
ENSMUSG00000071176	Arhgef10	4.72772	4.51683	4.5924	4.38827	4.37795	4.11657	4.67767	4.37464	4.43946	3.8567	3.40806	3.92321	3.10448	2.96604	2.97337	-1.77124	-1.55188	-2.09758	-3.78017	-3.78017	-3.78017
ENSMUSG00000097042	NA	1.26118	1.70921	1.78631	0.985171	1.44725	1.89678	0.785491	0.99619	1.42935	1.3175	1.52812	1.45421	1.86753	1.84458	2.03518	3.21605	3.19882	3.45248	2.19904	2.42988	1.80338
ENSMUSG00000031538	Plat	4.3314	3.157	3.83856	5.09519	3.94066	4.3786	5.46709	4.05694	4.54827	4.06184	4.2338	3.85961	6.87109	6.47321	6.25571	7.95041	7.32756	7.06617	5.07737	5.46658	5.05624
ENSMUSG00000086741	Gm15816	0.150174	-1.41137	-0.888151	0.637678	1.55627	1.05309	0.568445	1.086	0.726406	-1.04506	-1.70339	-1.86727	-2.24922	-3.78017	-3.78017	-3.78017	-3.1927	-2.31131	-3.78017	-3.78017	-3.78017
ENSMUSG00000109846	NA	1.07783	1.63434	0.455702	0.179	2.04947	-0.684076	2.0704	1.80305	-0.0441145	1.89834	2.01987	1.62871	-1.52331	-1.23563	-1.38656	-2.4511	-1.83602	-3.78017	-2.45004	-2.6614	-1.89928
ENSMUSG00000109761	5430403N17Rik	-3.20366	-1.21399	-1.83355	-3.78017	-3.78017	-3.78017	-2.24906	-1.42757	-2.79976	-0.767132	-1.70339	0.11011	0.601279	0.410841	0.796899	0.297103	0.117602	-0.243096	1.60819	1.93547	1.95641
ENSMUSG00000050271	Prag1	4.81093	4.82948	4.74272	3.42919	4.43616	3.59055	3.71992	4.008	3.98791	4.57007	4.17888	4.4538	4.64208	4.9489	4.92889	5.34479	5.26029	5.25904	4.99	5.09885	4.69488
ENSMUSG00000031596	Slc7a2	1.07783	0.0529828	0.561051	4.94452	5.42226	4.93805	4.6931	4.50247	4.50242	-0.899413	-1.70339	-2.15994	-3.78017	-3.78017	-3.78017	-3.78017	-3.78017	-3.78017	-1.59962	-3.78017	-2.55273
ENSMUSG00000031595	Pdgfrl	3.72193	2.74736	3.64247	7.59067	7.08051	7.09147	6.55672	5.62402	6.0722	-3.00848	-3.78017	-2.52749	-3.78017	-3.78017	-3.78017	-2.96771	-3.78017	-3.78017	-3.78017	-3.78017	-3.78017
ENSMUSG00000031639	Tlr3	6.56284	5.30723	6.02019	6.62335	5.39169	5.50514	5.06919	4.70504	4.13473	5.76374	5.96865	6.00763	3.4784	3.49599	3.27974	4.62989	4.40556	4.19239	4.13126	4.6024	3.80099
ENSMUSG00000110051	NA	-2.21216	-0.0257843	-1.83355	-0.497416	0.728296	-0.986704	-0.330878	-0.0444024	-0.939714	1.97591	0.564077	1.55649	-2.24922	-3.02263	-3.16491	-2.24884	-2.55348	-3.25209	-3.19064	-3.30453	-3.78017
ENSMUSG00000031520	Vegfc	-3.78017	-3.78017	-3.78017	-1.81274	-3.78017	-3.78017	-3.78017	-3.78017	-2.79976	-3.78017	-3.78017	-3.78017	1.99746	1.52994	1.51601	2.21453	2.61095	2.35724	2.04059	2.26902	2.02724
ENSMUSG00000037852	Cpe	9.09651	8.9733	8.78852	9.04478	9.21565	8.87469	9.09947	8.93826	8.89412	8.34298	8.42229	8.1012	8.82913	8.44386	8.27483	8.153	7.95355	7.77589	7.77699	7.93442	7.62579
ENSMUSG00000031604	Msmo1	6.46522	5.84017	6.07013	6.72653	6.81525	5.89125	6.85515	5.80903	6.15243	7.7513	8.21269	7.97472	8.18142	8.22041	8.22213	9.06473	8.80386	8.49284	8.58068	8.75387	8.74362
ENSMUSG00000036356	Csgalnact1	-3.78017	-3.78017	-3.78017	-1.0101	-0.573255	-1.37014	-1.84089	-2.31533	-1.48972	-3.78017	-3.78017	-3.78017	4.44663	3.81734	4.03299	3.35058	3.19498	2.98016	-0.96111	-0.46079	-1.89928
ENSMUSG00000091764	Zfp964	0.750001	0.692588	0.561051	1.19997	1.27931	1.55515	1.42584	1.76729	1.32446	0.866391	1.04553	1.48047	0.31262	-0.274405	0.160902	-0.962617	-0.803994	-1.34185	-3.78017	-3.30453	-3.78017
ENSMUSG00000031860	Pbx4	-0.343913	-0.197527	0.705919	0.308046	-0.573255	-0.359494	-0.604985	0.525566	-0.493705	-0.645968	0.315179	-0.795737	-3.78017	-3.78017	-3.78017	-1.41304	-1.40488	-1.22875	-2.77333	-3.30453	-3.03967
ENSMUSG00000087408	Gdf1	0.283294	-0.243859	-0.145714	-1.0101	-0.997501	-0.221027	-2.82037	0.0773945	-1.31009	-0.333692	0.172523	-0.795737	-3.78017	-3.78017	-3.78017	-3.78017	-3.78017	-2.86636	-3.78017	-3.30453	-3.03967
ENSMUSG00000031840	Rab3a	2.80929	2.5167	2.75998	2.96454	2.27037	2.60391	2.76849	2.4246	2.42883	1.3759	1.34067	1.06062	-0.270014	0.0396423	0.160902	-0.447536	-0.686082	0.0083333	0.692291	0.830544	1.18257
ENSMUSG00000046718	Bst2	9.67391	8.81766	9.48841	9.21336	7.86942	9.10659	7.03844	8.18133	6.51468	6.46869	7.17145	6.45766	5.85751	5.70458	5.46482	5.6485	5.30814	5.37989	6.06951	6.84299	6.73876
ENSMUSG00000034799	Unc13a	2.63756	0.833127	0.919085	0.0372665	-1.12639	-1.10355	-2.24906	-1.27068	-2.79976	-0.000834224	1.20063	-0.107287	4.93263	3.47658	4.05332	3.80436	3.22915	2.9624	3.00814	3.80165	3.18665
ENSMUSG00000052446	Zfp961	5.12806	5.6466	5.26923	4.48699	4.78874	4.56481	4.94099	4.90131	4.99531	4.51591	3.97904	4.65164	3.68537	4.19928	4.36385	4.11278	4.15311	3.91315	4.5142	4.35433	4.05092
ENSMUSG00000019732	Calr3	3.32378	2.90961	3.04969	3.09547	3.29763	1.73606	2.5316	2.32973	2.15829	1.81637	2.25045	1.31524	0.948384	0.792102	1.2603	1.59338	1.51255	1.47264	1.81816	1.81244	1.88192
ENSMUSG00000097000	NA	2.71816	2.91489	2.81427	2.58615	2.46189	2.55656	2.50562	2.83186	2.6071	2.23449	2.38594	2.38019	1.14065	1.28412	1.11316	1.28665	1.12594	1.19705	0.817873	0.941471	0.709389
ENSMUSG00000097174	NA	1.71844	2.37058	1.62559	1.83532	1.40123	1.37034	1.51534	2.25425	1.51526	-0.243006	-0.366588	-0.0311231	-2.24922	0.355235	-1.00402	-2.4511	-1.40488	-1.02611	-0.768222	-1.27264	-1.10977
ENSMUSG00000031714	Gab1	4.91548	4.81542	4.82963	4.17641	4.45318	4.19597	4.11303	4.12915	4.10535	6.1321	5.71563	6.06948	2.04632	1.86463	2.06218	2.42878	2.55517	2.62139	3.79183	3.77793	3.14745
ENSMUSG00000082136	NA	-1.63005	-3.31692	-1.58849	-2.48424	-3.78017	-1.37014	-2.82037	-3.78017	-0.87582	-1.38962	-2.3965	-1.0728	0.143277	-1.86852	-0.795782	-1.64171	-1.14939	-2.5623	-1.44731	-0.640906	-1.10977
ENSMUSG00000057672	Pkn1	7.55874	7.54829	7.5979	6.86408	6.79982	6.75481	6.77088	6.8831	6.60492	6.4416	6.30848	6.47979	5.92928	5.77248	5.74131	5.87849	5.79623	5.82437	6.1642	6.18786	6.0236
ENSMUSG00000002885	Adgre5	1.88132	1.55537	2.13236	1.49927	1.95706	1.81866	2.34887	2.11894	2.04731	0.693479	1.88911	1.45421	5.00239	4.29474	4.34198	3.03413	2.84442	2.79862	4.21642	4.61417	4.36305
ENSMUSG00000005465	Il27ra	2.00213	1.913	1.69667	2.0718	2.86934	2.39366	1.04797	1.44403	0.619622	0.496983	0.961248	0.707435	-0.851491	-2.52848	-3.16491	-2.24884	-2.77641	-2.5623	-1.06817	-1.17681	-0.227777
ENSMUSG00000074215	NA	0.240271	-0.0668416	-0.321858	-0.296358	-0.106333	0.322549	0.230673	0.933048	0.746846	-0.645968	0.0141984	-0.795737	-0.270014	-2.16108	-2.13523	-0.887243	-1.11088	-0.848462	-1.18383	-0.706314	-1.6579
ENSMUSG00000008129	4930432K21Rik	2.55218	2.56453	2.65681	3.71175	3.13139	3.48828	3.27331	3.82011	3.28919	1.09219	0.961248	1.28577	2.11664	1.52994	1.73314	-2.4511	-2.03795	-2.31131	-1.76992	-2.03893	-2.18932
ENSMUSG00000056155	Nanos3	-1.99099	-2.6853	-2.12893	-3.78017	-2.31322	-2.12142	-2.82037	-1.80422	-2.07071	-1.84318	0.444989	-0.107287	-3.78017	-3.78017	-3.16491	-3.78017	-3.5567	-3.78017	-3.78017	-3.78017	-3.78017
ENSMUSG00000053226	Dand5	1.1259	1.75705	1.47197	1.38689	2.004	1.37034	2.16194	2.09029	1.71521	0.738688	1.34067	1.09502	0.230432	-0.189256	0.110062	-0.154537	-0.866772	-1.12388	-0.0671288	0.169353	0.983218
ENSMUSG00000033192	Lpcat2	-3.78017	-3.78017	-3.78017	-3.78017	-3.78017	-3.15784	-3.78017	-3.78017	-3.78017	-3.78017	-3.78017	-3.78017	2.18369	1.2233	1.1886	2.47949	2.51264	2.40184	2.6342	3.14673	2.75734
ENSMUSG00000110710	NA	-3.20366	-2.24749	-3.00307	-3.78017	-2.65833	-3.15784	-2.50661	-3.11407	-2.58019	-2.1378	-2.3965	-1.41602	-1.52331	-0.676403	-0.701947	-2.24884	-1.90024	-2.31131	0.0905206	0.341058	-1.2704
ENSMUSG00000031796	Cfap20	6.11619	5.91786	5.93334	5.83985	5.71106	5.89981	5.95856	5.57961	5.88893	6.08474	6.23635	6.25298	5.36699	5.27905	5.29882	4.86741	4.83403	4.95226	5.63113	5.63779	5.66951
ENSMUSG00000074136	4930513N10Rik	1.05319	1.48609	1.47197	0.985171	1.35369	1.76967	1.31054	1.3261	1.16653	0.548673	0.172523	-0.459918	-0.394911	-0.108853	-1.38656	0.161681	0.196484	0.408732	0.0905206	0.169353	-0.402961
ENSMUSG00000110630	NA	0.553125	1.67226	1.2057	1.70076	1.27931	0.968783	1.22821	0.391074	1.0886	1.22521	0.67408	0.615648	0.665243	0.237147	0.257503	-0.962617	-0.427626	-0.61729	0.0905206	-0.251036	0.13496
ENSMUSG00000014837	4931428F04Rik	3.71016	4.64949	4.22262	3.9578	4.357	3.97608	4.00283	4.2146	4.1289	4.06628	3.85606	4.06443	2.78272	3.11577	3.33059	2.90226	2.74558	3.00927	3.12818	3.11868	2.93363
ENSMUSG00000110611	NA	1.93627	2.07275	1.57618	1.9584	1.37765	1.76967	1.38842	1.51041	1.67311	0.782524	0.67408	0.238741	0.464157	0.464383	0.110062	0.196747	-0.11029	-0.189183	0.277047	0.0945091	0.0693448
ENSMUSG00000014782	Plekhg4	1.89525	1.95462	2.02597	0.985171	0.836009	1.80251	1.4802	1.19767	1.75612	1.99467	1.84275	2.30872	2.59841	2.18477	2.55568	2.35308	2.08933	2.40184	2.98824	2.74332	2.14339
ENSMUSG00000059775	NA	0.621779	0.127671	0.152791	0.426491	0.0208574	1.05309	1.09518	-0.0444024	0.844915	1.34699	2.25045	1.652	1.84008	1.73991	1.4562	1.87894	1.923	1.8398	1.53691	1.7283	2.35093
ENSMUSG00000031749	St3gal2	6.49526	6.86609	6.53035	6.34181	6.68746	6.33115	6.01719	6.25621	6.09878	6.15103	5.78163	6.03002	6.78374	6.97199	6.89802	6.9228	6.8325	6.75891	7.27136	7.44893	7.16406
ENSMUSG00000084808	NA	-0.6329	-0.34124	-0.145714	-1.81274	-0.106333	-0.0354465	-0.26978	-0.0444024	0.0244623	-0.899413	0.0141984	-0.927626	-0.682727	-1.07424	-1.24747	-1.21571	-1.27149	-0.690308	-0.861445	-1.08696	-1.45118
ENSMUSG00000004637	Wwox	4.05241	3.90791	3.92003	4.06212	4.25071	4.02908	4.1044	4.53207	4.29946	3.94132	3.5154	3.71782	3.39596	3.32562	3.24482	2.67867	2.72444	2.95644	3.116	3.16513	3.30541
ENSMUSG00000034416	Pkd1l2	5.95673	6.11832	6.09774	6.29392	6.57277	5.98186	6.60238	6.02975	6.40762	3.24695	3.93553	3.32731	-1.04264	-0.797221	-2.13523	-3.78017	-3.5567	-3.25209	-3.78017	-3.78017	-3.78017
ENSMUSG00000074063	Osgin1	4.23059	3.31317	3.94944	3.98701	4.59025	3.36176	3.12194	2.04622	2.58457	4.20563	4.59013	4.41008	5.13537	5.55681	5.41071	5.80583	5.79116	5.81945	5.1538	5.37369	5.44215
ENSMUSG00000091952	NA	1.63785	2.07275	1.52502	0.179	1.89199	1.27994	1.5665	0.99619	1.44194	1.70687	0.67408	1.50626	3.00911	2.95673	3.17233	2.99482	3.43023	2.47879	2.09122	1.36417	2.04442
ENSMUSG00000043903	Zfp469	1.5348	2.21656	1.80787	1.49927	2.718	2.43614	3.22105	2.45862	3.23957	-1.59865	1.64079	-0.674901	-3.78017	-3.78017	-3.78017	-2.96771	-3.36325	-3.78017	-1.76992	-1.08696	-2.18932
ENSMUSG00000049577	Zfpm1	5.61115	5.56328	5.71245	5.74044	5.8631	5.35547	5.24303	4.99896	4.90725	5.12404	5.55597	5.26384	5.01472	4.70659	4.96331	4.27333	4.04215	4.17451	4.24744	4.34629	4.45584
ENSMUSG00000006517	Mvd	5.2805	4.60607	5.15187	5.66715	5.2625	4.74669	5.65607	4.64474	5.08634	4.56065	5.28835	4.94589	5.82288	5.743	5.83723	6.1214	6.05176	6.05478	6.63007	6.64003	6.95572
ENSMUSG00000014470	Rnf166	4.90862	5.08394	5.04923	4.77068	5.02331	5.16812	5.13421	5.429	5.16534	4.78735	5.07931	4.91494	4.76395	4.5575	4.69233	3.63573	3.59943	3.68678	3.93731	4.15927	4.28932
ENSMUSG00000014444	Piezo1	7.25435	7.51346	7.16226	6.79419	7.32927	6.98416	7.18203	7.5167	7.08703	8.0229	7.54075	7.76542	8.38567	8.61324	8.37916	8.35979	8.31115	8.20409	7.97072	7.9845	7.52958
ENSMUSG00000015016	Acsf3	3.0649	3.46131	3.25203	2.79874	3.04424	2.97915	2.96557	3.45467	3.01361	3.16652	3.0686	2.88168	4.39569	4.14292	4.29154	4.18004	4.10791	4.05952	3.94422	3.98635	3.85066
ENSMUSG00000110537	NA	0.405162	0.961184	0.610974	1.265	1.17376	0.410401	1.42584	0.725128	0.918837	1.85794	1.79485	1.69748	1.6944	1.96091	1.49635	2.31369	2.09346	1.87818	2.29936	2.39131	2.12736
ENSMUSG00000050751	Pgbd5	-2.79287	-1.76969	-2.12893	-1.81274	-0.997501	-2.72448	-0.943683	0.134642	-0.939714	-1.59865	-3.78017	-2.52749	-2.82049	-3.78017	-3.78017	-3.78017	-3.36325	-3.78017	-3.78017	-3.78017	-3.78017
ENSMUSG00000031851	Ntpcr	5.23466	5.28293	5.30568	5.13052	4.99647	5.06868	4.66011	4.73774	4.62205	4.17306	4.37894	4.29643	3.86634	3.52778	3.68341	3.56368	3.52038	3.57048	3.02777	3.04108	3.09895
ENSMUSG00000025894	Aasdhppt	6.25841	6.2221	6.12806	6.30749	6.3203	6.4284	6.49039	6.41628	6.53832	5.61862	5.69946	5.85668	4.7676	4.96756	5.16824	5.65245	5.76616	5.68517	5.04883	4.90442	5.12042
ENSMUSG00000053070	Cfap300	3.99533	3.78061	3.75221	3.72337	4.02274	3.65941	4.75505	4.61487	4.56994	1.3175	1.20063	1.42747	0.31262	0.912571	1.006	0.76259	0.596208	0.777022	0.32014	0.0155686	0.52589
ENSMUSG00000079084	Ccdc82	3.92576	4.42542	3.9051	4.0803	4.36901	4.6026	4.17752	4.64227	4.43946	3.82036	3.40806	3.68997	3.46947	3.5024	3.56571	3.31112	3.44807	3.26241	2.84805	2.65492	1.78306
ENSMUSG00000031925	Maml2	3.44715	3.49344	3.58742	3.9676	4.60808	3.76316	3.96837	3.94538	3.76804	3.53017	2.82803	3.5544	1.31029	1.39857	1.2603	1.67024	1.69205	1.5852	2.67626	3.09967	2.96102
ENSMUSG00000058192	Zfp846	3.45658	3.48281	3.40843	3.13079	3.38889	3.41583	3.31877	3.61413	3.47525	2.83299	2.75481	2.96772	1.92092	2.05117	2.02149	2.50769	2.43669	2.59858	2.52792	2.83812	2.40512
ENSMUSG00000043895	S1pr2	6.12286	6.71229	6.27466	6.30556	6.56627	5.97827	5.94975	6.1707	5.80978	6.39471	6.45244	6.3523	5.46009	5.11714	4.93803	6.00382	5.63672	5.54904	5.50258	5.71789	5.45023
ENSMUSG00000002820	Atg4d	5.55191	5.27062	5.38852	5.92028	5.39169	5.38829	5.65114	5.1066	5.34619	4.98086	5.32253	4.99908	4.76395	4.44214	4.55416	5.05705	4.89325	5.06054	4.71322	4.59053	4.83966
ENSMUSG00000040563	Plppr2	3.69032	3.97772	3.4433	4.4664	4.31107	4.30314	4.3284	4.4214	4.27679	3.33054	4.05217	3.52947	1.53235	1.05898	1.30619	0.23098	-0.11029	-0.418095	3.14025	3.34137	3.38847
ENSMUSG00000010607	Pigyl	3.41366	3.48991	2.92695	3.83467	3.36512	3.83239	4.22605	4.26354	4.16352	3.41652	4.8169	3.77728	3.06945	2.89957	2.85486	2.84262	2.61956	2.69491	2.68453	2.6086	3.23982
ENSMUSG00000031963	Bmper	2.38449	2.70531	2.02597	3.19894	2.74589	3.26492	2.91384	3.19018	2.77075	0.906565	1.64079	0.175859	0.143277	1.5046	1.28342	0.665801	1.08506	0.803858	0.0905206	-0.156587	0.52589
ENSMUSG00000102467	NA	-1.10129	-1.12458	-2.12893	-1.35631	0.651743	-1.23069	-0.100628	-0.671132	-1.58869	0.0716276	0.67408	-0.187698	-0.270014	-2.52848	-3.16491	-3.78017	-3.36325	-3.78017	-3.19064	-3.78017	-2.55273
ENSMUSG00000102712	NA	-0.103264	0.919749	-1.03398	-0.119923	0.528713	-0.878619	1.04797	0.343305	-0.0796654	0.269441	-0.602796	-0.674901	-3.78017	-3.02263	-3.78017	-3.78017	-3.78017	-3.25209	-3.78017	-3.78017	-3.78017
ENSMUSG00000032103	Pus3	4.14279	4.51509	4.44879	4.16793	4.44469	4.63487	4.08114	4.45269	4.5771	4.47308	4.55461	4.56227	3.93282	3.91672	3.93416	4.01794	4.1372	4.03424	3.20491	3.29198	3.25465
ENSMUSG00000034303	Ccdc15	3.19452	3.30916	3.02228	3.14813	3.691	2.97195	3.13894	3.19691	2.86259	1.70687	1.64079	1.84624	1.04772	1.42582	1.1886	1.25372	1.37008	1.33222	1.6926	1.59889	1.18257
ENSMUSG00000046240	Hepacam	-0.802468	-0.50087	-1.83355	0.535946	0.5709	1.10667	1.02377	0.99619	0.404906	-0.899413	0.67408	-1.0728	-3.78017	-3.78017	-2.73495	-3.78017	-3.78017	-3.78017	-3.78017	-3.30453	-3.78017
ENSMUSG00000001942	Siae	8.17107	8.40566	7.76467	8.26487	9.03024	7.9612	8.51781	8.21012	8.05139	4.7602	4.81089	4.63712	4.29819	3.87779	3.84758	4.38396	4.12918	3.84695	4.71725	4.78157	4.26388
ENSMUSG00000059252	NA	1.5348	0.480984	1.4447	0.985171	0.0804806	2.55656	1.59962	0.797815	2.49678	2.08496	2.21449	2.50054	2.85307	2.58599	2.48761	2.17111	2.49403	1.87818	1.83311	2.51843	2.81853
ENSMUSG00000111515	NA	-0.555048	-1.64011	-0.321858	-1.0101	-1.80175	-0.986704	-0.0483816	-1.60364	0.430403	-0.243006	1.12517	0.238741	0.726491	0.516009	0.110062	0.853291	0.664396	0.0083333	0.987861	0.523303	0.983218
ENSMUSG00000032010	Usp2	-1.63005	-1.12458	-1.58849	-0.119923	-0.668201	-0.0354465	0.187753	0.525566	-0.493705	1.02078	1.58556	0.952226	2.82534	2.32162	2.06218	2.54218	2.45605	2.76487	2.96127	3.00578	3.0907
ENSMUSG00000053128	Rnf26	4.09529	4.31189	4.0524	3.94793	4.04909	3.99396	3.86319	3.93736	3.69892	3.51725	4.7619	4.11139	3.67764	3.64835	3.52748	2.92335	2.71107	2.93232	2.89868	3.05595	3.48599
ENSMUSG00000032115	Hyou1	9.10206	9.35764	8.94284	9.3248	9.58594	8.88707	9.84246	9.56386	9.41045	9.7585	9.39478	9.44364	8.49999	8.78435	8.62105	9.21199	9.09792	8.95956	8.54891	8.51728	8.18515
ENSMUSG00000044229	Nxpe4	0.750001	1.04065	0.218675	1.06038	0.611888	0.322549	2.77575	2.81444	2.82463	1.34699	0.871729	1.98109	0.390377	-0.364897	0.160902	-2.24884	-2.55348	-2.5623	-2.45004	-2.21814	-3.78017
ENSMUSG00000042293	Gm5617	-0.555048	-0.885454	0.0112448	0.905826	0.0804806	0.750504	0.726737	0.867015	0.705672	-0.767132	0.315179	-0.187698	-1.52331	-2.16108	-2.40415	-1.04215	-0.525525	-0.61729	-1.96305	-0.774829	-0.713506
ENSMUSG00000032066	Bco2	-0.279884	-0.197527	-0.888151	0.179	-0.484173	0.493208	-0.764417	0.687363	-0.231336	-0.899413	1.04553	0.041221	-2.82049	-3.78017	-3.78017	-1.91357	-3.5567	-2.5623	-0.680659	-0.203038	-0.499235
ENSMUSG00000032062	2310030G06Rik	2.51657	2.53739	2.43917	2.03498	2.03447	1.78618	1.86779	2.50278	1.68375	3.51725	3.94653	3.47174	3.9393	3.37539	3.69208	4.10588	4.04429	3.98233	3.81083	3.96024	3.82604
ENSMUSG00000060594	Layn	-3.78017	-3.78017	-3.78017	-3.78017	-3.11285	-3.78017	-3.78017	-3.78017	-3.78017	-3.78017	-3.78017	-3.78017	1.38817	1.25403	1.16389	2.07072	1.93685	1.87818	5.69596	5.80995	5.5618
ENSMUSG00000035878	Hykk	1.28254	1.72132	1.38856	2.66055	2.88615	2.80369	2.62304	2.74261	2.58457	0.646807	0.67408	0.707435	-3.78017	-2.52848	-3.78017	-3.78017	-3.1927	-3.25209	-1.76992	-1.00237	-1.89928
ENSMUSG00000034007	Scaper	0.621779	0.764568	0.455702	0.426491	1.61793	0.410401	0.53459	0.687363	0.430403	3.78846	3.73437	3.74515	4.71568	4.22665	4.39603	3.55695	3.54168	3.44398	4.04077	4.25259	4.18862
ENSMUSG00000032295	Man2c1	4.55634	4.61258	4.61704	4.25054	4.16724	4.53336	4.1582	4.34159	4.34038	5.10906	4.69171	5.05911	5.78199	5.33042	5.41595	5.53833	5.36389	5.44527	4.97154	5.2401	4.96447
ENSMUSG00000040722	Scamp5	4.37183	4.75191	4.63223	3.38599	3.2002	3.69483	3.06971	3.60403	3.45985	4.5094	4.83478	4.83833	-2.82049	-3.78017	-3.78017	2.02267	2.08104	2.07829	-3.78017	-3.78017	-3.78017
ENSMUSG00000032312	Csk	6.46054	6.46874	6.4992	6.52223	6.50299	6.35002	6.62919	6.6267	6.52839	7.33735	7.30141	7.3211	7.71123	7.59731	7.66915	7.85657	7.83828	7.8969	7.51221	7.38975	7.57424
ENSMUSG00000066607	Insyn1	-3.78017	-3.78017	-3.78017	-3.78017	-3.78017	-3.78017	-3.78017	-2.03726	-3.3749	-3.00848	-3.78017	-3.02194	2.90698	2.27743	2.73415	1.28665	1.32866	1.43879	-0.3755	0.523303	0.751836
ENSMUSG00000074269	Rec114	4.42322	4.30587	4.25045	4.52731	4.45881	4.60027	4.41932	4.28898	4.46744	-0.000834224	-0.602796	-0.363357	-3.78017	-3.02263	-3.16491	-3.78017	-3.1927	-3.25209	-0.96111	-1.48581	-1.2704
ENSMUSG00000032294	Pkm	11.099	11.0809	11.1003	11.1048	11.4173	11.1421	11.445	11.4146	11.6064	11.327	11.2593	11.2004	12.2854	12.2338	12.1912	12.1319	12.0413	12.0694	12.0682	12.1205	12.1455
ENSMUSG00000111394	NA	3.89141	4.54265	4.38566	3.44331	3.75186	4.58854	3.77895	4.65211	4.65892	5.24452	4.76812	5.55542	5.53047	5.4246	5.76409	5.7757	5.6067	5.91485	5.47066	5.35878	4.56699
ENSMUSG00000032245	Cln6	5.55081	5.74996	5.62252	5.27171	5.5477	4.93805	5.01498	5.36913	5.05493	5.23863	5.71241	5.33031	4.8352	4.27988	4.20031	4.30582	4.22918	4.28339	4.11912	4.32394	4.5032
ENSMUSG00000111058	NA	-2.47349	-1.30931	-1.37907	-1.35631	-1.12639	-0.778071	-1.38711	-0.671132	-1.22801	0.598574	-0.602796	0.238741	-2.82049	-3.02263	-1.90864	-2.6864	-2.90228	-2.31131	-2.77333	-1.17681	-1.45118
ENSMUSG00000032392	Parp16	3.57385	3.59893	3.49739	3.11324	3.8321	3.29409	3.23693	3.28173	3.38032	3.77225	4.01084	3.82417	5.27773	4.87174	5.02636	4.88901	4.66125	4.62367	3.54173	3.80752	3.85554
ENSMUSG00000032381	Ciao2a	5.39649	5.53011	5.08279	5.22344	5.33008	5.29327	5.27029	5.26722	5.27144	5.05869	5.76619	5.53677	5.81761	5.93658	6.04941	6.032	6.18007	6.21519	6.10537	6.10687	6.46347
ENSMUSG00000032380	Dapk2	2.2391	-1.64011	0.455702	3.19894	-0.320986	1.81866	1.59962	-1.12918	0.430403	0.646807	0.444989	0.238741	-1.52331	-0.564925	-0.452303	-1.91357	-1.65892	-1.91146	-0.680659	-0.640906	0.197721
ENSMUSG00000032376	Usp3	5.17879	5.04352	4.97492	5.15646	5.23489	5.01364	4.93451	4.98151	4.87975	5.03397	5.13808	5.17217	5.50448	5.44472	5.44573	6.25425	6.31014	6.37807	6.15605	6.22506	6.12296
ENSMUSG00000032373	Car12	2.12548	2.1554	2.16615	2.61138	2.85234	2.6132	2.79733	3.09964	2.85789	6.58	6.12453	6.40208	7.74677	7.77899	7.70305	7.9787	7.96472	7.87314	6.45626	6.8618	6.08715
ENSMUSG00000032235	Ice2	3.9018	3.98778	4.03422	4.20155	3.89987	3.84821	4.13861	4.47503	4.0406	4.29914	3.96829	4.58362	4.62208	4.58797	4.71165	4.61377	4.76583	4.61043	5.16714	5.07228	4.54604
ENSMUSG00000032220	Myo1e	5.12659	5.23622	5.26143	5.57398	5.78348	5.75211	5.91152	5.94727	5.94695	6.76141	6.42517	6.63542	6.90046	6.88017	6.94727	6.86164	6.92734	6.87853	6.78277	6.59704	6.39481
ENSMUSG00000042444	Mindy2	3.62492	3.33303	3.12893	4.1594	3.41808	3.70789	3.81112	3.56291	3.26459	3.05477	3.48554	3.09214	5.41196	4.53578	4.66618	5.55194	5.33933	5.10573	4.76872	5.1712	4.60222
ENSMUSG00000096160	NA	-1.21644	-1.41137	-1.83355	-2.48424	-1.80175	-0.684076	-2.03059	-1.42757	-1.39711	-0.767132	-2.3965	-1.23423	-1.04264	-0.461447	-0.452303	-0.619867	-0.168417	-0.767219	0.0905206	-0.156587	-0.602396
ENSMUSG00000037674	Rfx7	6.10723	5.93096	6.01672	5.46402	5.99676	5.52986	5.48049	5.46152	5.50011	5.92155	5.13328	5.95359	5.8351	6.34526	6.37557	6.76309	6.90828	6.85907	6.55708	6.45234	5.78643
ENSMUSG00000034563	Ccpg1	0.240271	-0.680385	-0.418712	0.905826	-0.573255	-0.221027	0.39062	-0.323999	-0.356564	-0.333692	0.564077	-0.563409	-0.155074	-0.929089	-1.00402	-0.74737	-0.33595	-0.934555	-1.44731	-1.08696	-0.499235
ENSMUSG00000066456	Hmgn3	-3.78017	-3.78017	-3.78017	-3.78017	-3.78017	-3.78017	-3.78017	-3.78017	-3.78017	-3.00848	-1.23718	-3.02194	-0.270014	-1.23563	-1.00402	3.57705	3.58777	3.55477	4.21642	4.36432	4.52172
ENSMUSG00000104080	NA	-0.343913	1.27228	-0.888151	0.0372665	0.800991	-0.0354465	0.499922	0.567748	-0.313602	1.61288	1.20063	1.28577	-2.24922	-3.02263	-1.90864	-3.31748	-2.77641	-2.31131	-1.96305	-2.21814	-3.03967
ENSMUSG00000032415	Ube2cbp	3.47061	4.33177	3.82276	2.66055	3.45233	3.58584	3.70478	3.92118	4.03021	3.60532	3.5154	3.8942	2.4966	3.25901	3.1969	3.12795	3.32707	3.44823	2.52792	2.00864	2.44448
ENSMUSG00000032872	Cyb5r4	5.23329	5.32619	5.19956	5.04515	5.38284	4.97634	5.49926	5.34204	5.2537	5.36295	5.17597	5.58143	5.76931	5.73621	5.8225	5.99575	6.13322	5.92482	5.95028	5.85457	5.84887
ENSMUSG00000102683	NA	1.23949	1.30484	-0.321858	1.265	1.59767	-0.512676	2.19483	2.10469	0.121578	1.28739	2.35324	1.22494	-3.78017	-3.78017	-3.16491	-2.4511	-3.36325	-3.25209	-3.19064	-2.94742	-1.89928
ENSMUSG00000101698	NA	0.810078	1.39831	-0.2311	0.637678	1.94106	-0.0354465	1.3304	1.63468	0.18287	3.45766	3.93553	3.15869	-1.26305	-0.797221	-1.71287	-1.91357	-2.11206	-3.25209	-3.19064	-2.94742	-1.2704
ENSMUSG00000032353	Tmed3	5.32751	5.54807	5.34494	6.3661	6.24168	6.07889	6.3472	6.28889	6.2837	6.21342	7.02213	6.38568	5.36939	5.1805	5.07522	5.62938	5.4473	5.34377	4.64495	5.02897	5.28663
ENSMUSG00000032374	Plod2	4.21678	4.49584	3.98773	4.19322	3.87483	3.75899	5.00883	4.84239	4.91065	5.62916	4.99703	5.20993	6.33409	5.94602	5.86144	7.3647	7.09397	6.67963	6.96987	7.40605	6.62917
ENSMUSG00000032839	Trpc1	-3.20366	-3.78017	-3.78017	-3.78017	-3.78017	-3.78017	-3.22188	-2.66012	-3.78017	-2.50843	-3.78017	-3.78017	3.05758	2.96604	2.71726	3.29098	2.84687	2.65862	1.55507	1.47159	1.32994
ENSMUSG00000041440	Gk5	3.52987	3.35652	3.20404	2.7081	2.81772	2.84369	2.9592	2.51361	2.7807	2.57082	1.79485	2.20231	1.49763	1.28412	1.66433	1.20289	1.10155	0.749678	1.74097	1.95676	1.11913
ENSMUSG00000032411	Tfdp2	5.01136	5.07807	4.95814	5.27566	5.59319	5.21156	4.81797	4.87635	4.81104	4.18944	3.83253	4.30748	3.7823	3.40307	3.64374	3.01952	3.17953	3.10948	3.43306	3.58296	3.41512
ENSMUSG00000040433	Zbtb38	5.378	5.65688	5.20159	5.74615	6.44675	5.70185	6.08965	6.11044	5.80978	6.58078	5.66657	6.26625	7.05395	7.24964	7.30037	7.18017	7.35833	7.30327	6.98082	6.96945	6.38642
ENSMUSG00000032456	Nmnat3	-0.6329	-0.109102	0.152791	-3.78017	-3.78017	-3.78017	-3.78017	-3.78017	-3.78017	-0.430463	0.172523	0.517622	2.59841	2.3645	2.43694	0.808653	0.870893	0.931022	2.56422	2.70609	2.59195
ENSMUSG00000101452	NA	0.150174	-0.960843	0.0112448	-0.731103	-0.769839	0.228999	0.143517	-1.42757	0.121578	-0.430463	0.0141984	-0.272856	0.785245	-0.461447	0.110062	-0.0687509	0.686427	0.477018	-0.0126423	0.205368	1.01842
ENSMUSG00000103949	NA	-1.21644	-0.392512	-1.37907	-1.81274	0.137737	-2.39166	-0.461431	0.017781	-0.814636	0.866391	1.04553	0.041221	-2.82049	-3.02263	-3.16491	-2.96771	-3.0402	-2.5623	-3.19064	-2.42282	-2.18932
ENSMUSG00000100839	NA	-1.34158	-1.64011	-2.12893	-1.35631	-2.31322	-1.10355	-1.38711	-1.80422	-0.699542	-1.59865	-3.78017	-0.795737	-0.851491	-0.564925	-0.613844	-0.74737	-0.603571	-1.59873	-0.445954	0.0555787	-0.402961
ENSMUSG00000032786	Alas1	4.86857	5.02166	4.86863	4.66018	5.48566	4.55279	4.22074	4.86371	4.234	4.86331	4.67196	4.70828	5.44877	5.43134	5.2817	5.57711	5.34063	5.35402	5.92084	5.76917	5.77103
ENSMUSG00000057969	Sema3b	1.51689	1.88097	1.85006	2.48058	2.07901	2.24627	1.7547	2.07575	1.47907	2.36996	2.85164	2.07023	0.785245	0.237147	-0.896147	-1.91357	-2.11206	-2.5623	-0.3755	0.373076	0.257865
ENSMUSG00000032562	Gnai2	8.31844	8.34166	8.34244	8.71346	8.49546	8.35772	8.77798	8.47337	8.5231	8.71387	8.8607	8.7778	9.32863	9.16078	9.17345	8.88602	8.82918	8.82991	9.63362	9.81239	9.82092
ENSMUSG00000034684	Sema3f	3.93253	3.4577	3.9101	1.74702	1.98853	2.16019	3.13894	3.23668	2.89041	7.05353	7.33738	6.9708	7.91489	7.53063	7.50207	8.56347	8.31303	8.2	7.14561	7.29735	7.11968
ENSMUSG00000041528	Rnf123	5.5027	5.3595	5.50036	5.27171	5.14524	5.15069	5.12571	5.46432	5.24743	5.07641	4.5182	5.00587	5.78559	5.86622	5.84113	6.11912	6.02742	6.10824	5.62363	5.62122	5.1285
ENSMUSG00000032591	Mst1	-3.20366	-1.04039	-3.78017	-0.497416	-0.668201	-0.684076	-2.50661	-0.882054	-2.07071	-2.1378	-2.3965	-2.52749	0.601279	-1.41739	-1.71287	3.5468	3.11602	2.96835	3.81837	4.20223	3.78575
ENSMUSG00000032609	Klhdc8b	0.365672	-0.34124	0.399996	-0.119923	1.20088	0.997435	0.39062	0.964964	0.430403	0.693479	-0.366588	0.412447	-0.851491	-0.929089	0.160902	-0.293611	-0.475745	-0.61729	-1.18383	-2.03893	-1.89928
ENSMUSG00000032604	Qars	6.83999	6.9041	6.74956	6.91435	7.05333	6.93131	6.81076	6.86418	6.94913	7.23802	7.24348	7.15885	7.75736	7.78952	7.65482	8.28016	8.18902	8.15234	7.29619	7.47981	7.23545
ENSMUSG00000032601	Prkar2a	7.00851	7.1773	7.09588	6.91941	7.29547	6.88845	7.01216	7.16997	7.09552	7.35832	6.83053	7.23745	7.32046	7.91891	7.91758	7.95921	8.18238	8.0656	7.60416	7.40532	7.24383
ENSMUSG00000025648	Pfkfb4	2.17201	1.87013	1.95042	3.0408	2.1222	2.64976	2.41549	1.71194	1.86297	3.93162	3.54466	3.93275	7.10961	6.9662	7.00189	5.96175	5.98943	6.06591	3.13423	3.41626	3.47969
ENSMUSG00000053646	Plxnb1	3.40881	3.86762	3.22824	2.27491	2.85234	2.5076	2.8256	3.00303	2.68331	3.4778	3.27472	3.35596	5.17984	5.1845	5.30166	5.04146	4.93295	5.05357	3.75696	3.75077	3.22483
ENSMUSG00000040875	Osbpl10	2.83843	2.54423	2.72641	-0.296358	-0.400274	-0.434053	0.53459	-0.248858	0.241664	-0.333692	-0.602796	-1.41602	3.39596	3.6656	3.49317	2.19732	2.10985	2.22449	3.32084	3.09967	3.19437
ENSMUSG00000039163	Cmc1	4.03363	3.91584	3.89506	4.08931	3.92854	4.01863	4.08991	4.0935	4.1559	3.71118	4.18818	4.17307	3.88661	3.58328	3.62123	3.48076	3.47521	3.65028	2.23326	2.61531	3.13948
ENSMUSG00000110692	NA	-0.343913	0.0529828	0.509338	0.179	0.651743	0.783782	0.499922	0.134642	0.882349	0.548673	0.444989	0.751227	-0.270014	-0.108853	0.0026701	-1.21571	-0.630554	-0.547791	-0.244143	-0.706314	0.000602054
ENSMUSG00000086119	NA	1.05319	1.25573	1.47197	2.14273	1.42442	2.37194	1.51534	1.95381	1.77615	1.22521	0.961248	0.707435	-0.531653	-0.274405	-1.12061	0.640554	-0.0362599	0.140531	-0.244143	-0.706314	-0.227777
ENSMUSG00000047409	Ctdspl	5.18163	4.99323	5.0872	5.33745	5.47181	5.32046	4.90003	4.97369	4.96401	5.27936	5.18064	5.44642	4.44663	4.5575	4.57305	4.25474	4.33234	4.45616	4.89522	4.94226	4.8592
ENSMUSG00000032518	Rpsa	10.5727	10.5359	10.4637	10.7306	10.7685	10.5768	10.8142	10.667	10.836	10.6541	11.4143	10.9786	11.4318	11.3803	11.3957	11.3833	11.2656	11.3959	11.312	11.433	11.948
ENSMUSG00000025794	Rpl14	9.21217	9.2398	9.11828	9.18239	9.26336	9.29302	9.35413	9.21565	9.49939	9.49189	10.1614	9.78881	9.84981	9.95462	10.0542	10.1828	10.1553	10.25	9.62095	9.73423	10.2625
ENSMUSG00000040936	Ulk4	2.62088	2.6992	3.01302	2.94483	3.11723	3.02161	2.85333	3.08519	3.24676	2.08496	2.25045	2.52598	2.63081	2.29231	2.04874	1.30283	1.06838	1.0921	2.04059	2.15394	1.69878
ENSMUSG00000058922	NA	2.04026	1.79191	2.18275	1.9584	1.17376	2.3275	1.72499	1.57388	2.52664	2.5456	1.84275	2.50054	2.70877	2.84005	2.91533	2.43613	2.83951	2.53593	2.91282	2.98521	2.93363
ENSMUSG00000040653	Ppp1r14c	1.34479	1.72132	1.78631	1.91853	2.30827	1.53575	0.187753	0.391074	0.641621	1.53813	1.69399	1.86629	4.10415	3.63089	3.72201	1.99305	2.03026	1.96397	3.18756	2.96434	3.23982
ENSMUSG00000019768	Esr1	-3.78017	-3.78017	-3.78017	-1.35631	-1.12639	-0.986704	-0.394678	-0.0444024	-0.271883	-3.00848	-3.78017	-2.15994	3.5394	3.22062	3.37971	1.28665	1.7029	1.73215	4.59099	4.69714	4.0928
ENSMUSG00000019794	Katna1	4.79057	4.8055	4.8217	5.14355	4.6773	4.94542	4.83197	4.76065	4.63718	5.30024	5.50478	5.45968	5.6831	5.70179	5.77229	5.70744	5.69934	5.6743	5.44899	5.3806	5.62881
ENSMUSG00000047712	Ust	-3.78017	-3.78017	-3.78017	-3.78017	-3.78017	-3.78017	-3.78017	-3.78017	-3.78017	2.81199	2.31978	2.90125	4.12135	3.93581	3.9305	3.24565	3.30765	3.3378	3.81461	4.17298	3.46062
ENSMUSG00000019790	Stxbp5	4.78122	4.66054	4.50268	4.32105	4.77076	4.3704	4.863	4.93594	4.86346	5.60952	5.22198	5.59951	5.97575	5.95423	5.97056	5.76917	5.74204	5.70488	5.7031	5.76767	5.32228
ENSMUSG00000019814	Ltv1	5.2924	5.60799	5.5476	5.04515	5.41937	5.26409	5.73085	5.61524	5.71505	5.97212	5.42836	5.91199	5.92602	6.40296	6.36138	6.16134	6.28125	6.26009	6.02706	5.85031	5.94461
ENSMUSG00000039835	Nhsl1	4.56072	4.17551	4.27001	3.72337	4.15689	3.89464	4.01209	4.04579	3.57579	4.28397	3.54466	4.1405	6.07622	5.81947	5.89562	4.34737	4.41053	4.30703	5.21787	5.15287	4.67571
ENSMUSG00000019850	Tnfaip3	4.48211	5.32916	4.82435	4.0437	4.3449	4.35111	4.94099	5.34052	5.17669	5.4351	4.77431	5.38693	5.634	5.73485	5.83037	5.83115	6.07804	6.10824	5.69391	5.39918	5.36563
ENSMUSG00000044268	NA	-1.63005	-2.6853	-3.00307	-3.78017	-1.80175	-1.69742	-2.24906	-2.31533	-1.22801	-0.767132	-1.70339	-0.674901	0.390377	-0.929089	-0.530814	-0.293611	0.101295	-0.299104	-1.18383	-0.846761	-1.89928
ENSMUSG00000097352	NA	1.40447	2.46722	1.95042	2.86317	3.79254	2.81178	3.46972	3.04095	3.20674	2.6907	1.4683	2.91094	1.42558	1.67326	1.47641	0.785805	0.28578	0.443279	1.40302	1.23074	-0.402961
ENSMUSG00000071359	Tbpl1	4.54534	4.52894	4.52238	4.29793	4.52468	4.48359	4.61222	4.5818	4.61233	4.77384	5.00758	4.91012	5.40729	5.36778	5.48367	5.2961	5.28802	5.22965	5.36402	5.30689	5.4821
ENSMUSG00000061983	Rps12	8.84391	8.94228	8.55183	8.92286	9.09163	8.87783	9.32819	9.21327	9.45422	9.54951	10.5387	10.1351	10.0623	10.1183	10.1824	9.95222	9.97056	10.3879	10.2314	10.3516	11.0231
ENSMUSG00000019984	Med23	5.29765	5.35659	5.11558	4.94452	5.29433	5.11844	5.10999	5.34204	5.26879	5.34479	4.74939	5.29376	5.80169	5.86373	5.9059	5.76917	5.81635	5.81616	5.82685	5.90472	5.33105
ENSMUSG00000039089	L3mbtl3	3.35437	3.16145	2.93678	2.82053	3.13139	2.74576	2.9845	3.03345	2.9267	3.00012	2.82803	2.75834	3.63834	3.9686	3.88208	3.871	3.895	3.76397	3.73325	3.59319	3.36815
ENSMUSG00000063953	Amd2	1.92272	2.54423	2.57113	1.55234	2.17786	1.86604	2.01008	2.26711	2.24706	2.28107	1.40589	2.20231	2.34862	3.09045	3.1283	3.29503	3.32004	3.38299	3.03425	2.77362	2.87723
ENSMUSG00000019842	Traf3ip2	3.92915	3.83456	4.16947	4.00615	3.7746	3.66834	3.6505	3.49895	3.68839	4.20965	4.16951	4.1528	4.56454	4.60595	4.79045	4.81477	4.84998	4.78893	4.83521	4.99722	4.89988
ENSMUSG00000075232	Amd1	6.47279	6.90676	6.61688	6.12246	6.56692	6.1839	6.41448	6.77078	6.61919	6.39911	6.09517	6.40465	6.74356	7.24582	7.29362	7.17221	7.35619	7.23712	7.29045	7.00915	7.07858
ENSMUSG00000038446	Cdc40	5.36303	5.19122	5.15608	5.33745	5.51701	5.29183	5.20587	5.07222	5.07426	5.04301	4.75566	5.16611	5.86093	5.90667	5.89749	5.74864	5.8405	5.7929	6.34981	6.31073	5.94918
ENSMUSG00000071324	Armc2	0.895747	1.59539	1.0695	1.79185	1.98853	1.73606	1.16323	1.69301	1.10452	2.16994	1.7453	2.24887	1.14065	1.25403	0.92007	0.161681	0.0168717	0.222379	-1.30956	-1.73602	-0.713506
ENSMUSG00000048756	Foxo3	5.38295	5.06981	5.11125	5.26378	5.70633	4.99422	5.33932	5.39864	5.13368	5.92645	5.43228	5.70349	6.17291	5.99005	6.08605	6.47607	6.51639	6.52037	6.26344	6.23653	5.82546
ENSMUSG00000038240	Pdss2	3.70225	3.34482	3.48405	3.18221	3.23997	3.19243	3.36766	3.04095	3.11144	4.35101	4.15061	4.22446	4.49583	4.73682	4.60782	4.34932	4.1352	4.2275	4.59976	4.45125	4.47497
ENSMUSG00000047139	Cd24a	6.56666	7.03448	6.65084	7.00162	7.38243	7.0182	7.59107	7.48609	7.63177	4.8219	5.00232	4.95996	4.84559	4.829	4.99167	4.08732	4.20268	4.32799	2.14014	2.23458	1.99226
ENSMUSG00000019849	Prep	7.26479	7.32075	7.36089	7.22645	7.4634	7.19598	7.22877	7.2038	7.1686	7.60409	7.17847	7.43583	7.68447	8.08408	7.99361	8.22563	8.29673	8.27519	7.94815	7.90358	7.80214
ENSMUSG00000019861	Gopc	4.79615	4.92288	4.7116	4.60472	4.81531	4.8287	4.83023	4.92381	4.86463	5.1886	4.51081	5.00135	5.51319	5.57061	5.62843	5.43749	5.56123	5.49449	5.77165	5.82666	5.38599
ENSMUSG00000023068	Nus1	6.63001	7.0097	6.56796	6.64336	7.03743	6.59291	6.95411	7.05188	7.00403	7.50045	7.38467	7.39888	7.59236	7.75804	7.78586	7.94977	7.99048	7.87195	7.71653	7.58608	7.5646
ENSMUSG00000038039	Gcc2	3.79808	3.91056	3.45701	3.76892	4.35398	4.11003	3.65444	4.00032	3.8577	3.63551	3.1278	3.77198	4.50897	4.60297	4.75572	4.70184	4.74695	4.6009	4.34717	4.43618	3.66878
ENSMUSG00000019920	Lims1	6.48147	6.70507	6.55924	6.60777	6.36968	6.48955	6.47206	6.43064	6.36404	6.60234	6.08026	6.60217	7.03516	7.12426	7.24989	6.87083	6.95497	6.87892	7.68004	7.62544	7.11816
ENSMUSG00000038010	Ccdc138	1.40447	0.981463	0.794999	1.13186	1.2275	1.66639	1.54965	1.8206	1.56215	0.983704	1.4683	1.90558	2.54841	2.64515	2.15288	1.7193	1.51255	1.74605	2.60835	2.59509	2.76772
ENSMUSG00000009654	Oit3	-0.994655	-1.21399	-1.83355	-2.48424	-1.60106	-1.8939	-2.03059	-1.42757	-1.80966	-3.00848	-0.602796	-2.15994	2.07014	1.69582	1.23679	0.23098	-0.475745	0.0083333	-0.96111	-0.922469	-0.147566
ENSMUSG00000020111	Micu1	5.47513	5.10026	5.26338	6.02725	5.54241	5.65766	5.95935	5.55623	5.84101	5.52817	5.52694	5.54768	6.87448	6.61608	6.65367	5.78941	5.80947	5.70399	6.31561	6.38376	6.36863
ENSMUSG00000020109	Dnajb12	5.44703	5.55991	5.45496	5.67614	6.10391	5.49512	5.81522	5.58604	5.60039	6.21542	6.48677	6.30073	6.81403	6.76887	6.68549	6.58058	6.5982	6.53596	6.1456	6.3097	6.3315
ENSMUSG00000020108	Ddit4	6.29237	4.32385	4.86349	5.69397	5.95755	3.9904	6.53334	4.99317	5.23844	4.04844	5.50478	4.39979	8.63863	7.33251	7.40062	7.56815	7.08544	7.05295	6.93391	7.28662	7.00261
ENSMUSG00000020107	Anapc16	4.67417	4.75486	4.56099	4.974	5.06634	4.84849	5.18557	5.30667	5.08434	5.36475	5.96053	5.39386	5.71557	5.89331	5.80162	5.89993	5.91762	5.97143	5.59868	5.56429	6.01818
ENSMUSG00000059901	Adamts14	2.67842	2.58456	2.75998	2.63617	2.16414	2.51753	2.9592	2.81444	2.65655	4.00284	4.29534	3.93275	5.79813	5.50824	5.55311	4.92213	4.71449	4.7822	4.47898	4.43428	4.36988
ENSMUSG00000020085	Aifm2	4.21401	4.17331	4.16112	4.71357	4.32654	4.99422	3.96837	3.93736	3.82443	3.93648	4.31245	4.18908	5.69081	5.50345	5.51087	4.98491	4.8591	5.03529	6.20644	6.3287	6.38473
ENSMUSG00000046687	Gm5424	-1.63005	-3.31692	-3.78017	-2.48424	-2.65833	-3.15784	-3.22188	-3.78017	-2.79976	-3.78017	-3.78017	-3.78017	-2.24922	-1.86852	-1.71287	-1.91357	-1.55188	-2.5623	0.905369	0.169353	0.476121
ENSMUSG00000037012	Hk1	6.59788	6.38796	6.45973	7.09847	7.03037	6.72834	6.98695	6.84822	6.85518	7.00174	6.92951	6.85264	8.22683	7.87448	7.83829	8.31024	8.17819	8.16226	8.12184	8.45249	8.13742
ENSMUSG00000112806	NA	-2.79287	-1.64011	-2.12893	-1.0101	-2.03493	-1.37014	-1.38711	-0.772742	-1.39711	-1.38962	-1.70339	-1.41602	-0.851491	-0.929089	-0.896147	-0.74737	-0.603571	0.0083333	-1.30956	-0.203038	-0.227777
ENSMUSG00000020064	Herc4	5.35801	5.33212	5.31324	5.04515	5.38284	4.90062	5.50255	5.43471	5.3512	5.93375	5.38453	6.05535	6.29797	6.29811	6.43164	6.57059	6.67062	6.4835	5.98835	5.72953	5.45986
ENSMUSG00000037876	Jmjd1c	5.77084	5.74181	5.70529	5.41829	5.9714	5.68323	5.57823	5.53246	5.28723	6.24901	5.39661	6.29612	6.59239	6.72086	6.76518	6.89905	7.09847	6.97207	6.40464	6.42396	5.61019
ENSMUSG00000075000	Nrbf2	3.50736	3.40236	3.4706	3.49844	3.84505	3.26492	3.89356	3.88827	3.66172	3.88211	3.5154	3.75594	4.04527	4.01419	4.20637	4.31383	4.34884	4.16936	4.74914	4.51003	4.59932
ENSMUSG00000037846	Rtkn2	3.62492	3.33303	3.32114	3.76892	3.761	3.59525	4.13861	3.85884	4.03645	3.872	3.7965	3.82929	2.83927	2.05117	2.17778	2.45073	2.46245	2.32054	1.40302	1.299	1.18257
ENSMUSG00000069601	Ank3	2.48005	2.42342	2.78194	1.265	0.968155	0.681551	1.5326	2.14704	1.936	2.38426	1.84275	2.53853	6.31053	6.34882	6.39561	4.86059	5.10333	5.07163	3.21065	3.03108	2.5684
ENSMUSG00000085456	NA	1.21748	0.898576	0.659227	1.74702	2.68956	2.4044	1.85413	1.92164	1.7959	1.43203	0.776287	1.16144	-3.78017	-3.78017	-3.78017	-3.31748	-2.77641	-2.5623	-3.78017	-3.78017	-3.78017
ENSMUSG00000009681	Bcr	5.79705	5.7566	5.76163	6.06883	6.62564	6.01025	5.95935	5.90264	5.82668	6.69629	6.42123	6.72462	7.11033	7.01916	7.02093	6.60648	6.62945	6.68415	7.01729	6.9011	6.80576
ENSMUSG00000001666	Ddt	0.780352	-0.197527	0.919085	0.426491	0.440448	1.43461	0.272352	0.0773945	1.39091	1.40423	2.01987	1.22494	2.36797	1.96091	1.64661	2.49366	2.27526	2.12159	1.84791	2.41457	2.69344
ENSMUSG00000001665	Gstt3	-3.78017	-3.31692	-2.50079	-3.78017	-3.78017	-3.15784	-3.22188	-1.60364	-3.05886	2.94332	3.6561	2.90125	3.66205	3.09045	3.04955	4.10358	3.73377	3.85018	3.27229	3.46164	3.66878
ENSMUSG00000033318	Gstt2	-0.481182	-1.12458	0.610974	-0.119923	0.5709	-0.684076	-1.26284	-0.109387	-0.645265	0.496983	1.20063	0.517622	1.38817	1.45256	0.92007	2.97476	2.61095	2.80527	1.62547	1.17734	1.48895
ENSMUSG00000033307	Mif	8.74001	8.31668	8.47283	8.42016	8.42802	8.25541	8.59517	8.22007	8.44658	8.74933	9.34341	8.89819	9.22201	9.23487	9.14798	9.14035	8.97916	9.19602	9.08532	9.39581	9.72455
ENSMUSG00000001151	Pcnt	5.81823	5.84433	5.51191	5.52835	6.47688	5.88647	5.96968	6.05313	5.92189	6.26551	5.69621	6.23767	6.55594	6.83705	6.74137	6.66203	6.95653	6.89227	6.38512	6.12343	5.82048
ENSMUSG00000033126	Ybey	1.89525	1.88097	1.9309	2.14273	2.004	2.22219	2.19483	2.11894	2.42249	1.79512	1.88911	2.01741	2.75359	2.57386	2.99455	2.69715	2.65631	2.90779	2.85539	2.85523	2.73635
ENSMUSG00000001150	Mcm3ap	6.12803	5.96509	6.12806	5.91269	6.24982	6.04412	6.20108	6.04008	6.18697	6.26455	5.71241	6.06406	6.58103	6.87709	6.75746	6.99866	7.05719	7.0526	6.69546	6.63219	6.1872
ENSMUSG00000033105	Lss	5.94254	5.21283	5.75054	6.17416	5.82329	5.42698	6.17179	5.28155	5.74965	6.00256	5.82103	6.13396	6.94301	7.2544	7.27643	7.89093	7.84227	7.92925	7.06834	7.24289	6.93917
ENSMUSG00000009292	Trpm2	2.56967	2.44549	2.32415	2.7081	2.86087	2.65875	2.43397	2.16088	2.4033	1.22521	1.52812	1.25568	-3.78017	-3.78017	-3.78017	-3.78017	-3.78017	-2.5623	-3.78017	-3.78017	-3.78017
ENSMUSG00000020277	Pfkl	8.04158	7.64423	7.76501	7.88188	7.69592	7.68528	8.04181	7.65335	8.00069	8.10342	8.25922	7.93759	8.89272	8.83684	8.89618	8.63932	8.49192	8.5545	8.58938	9.06039	9.00021
ENSMUSG00000064317	NA	-0.555048	-0.680385	-0.888151	-1.81274	-0.668201	-1.10355	-1.67327	-0.671132	-0.699542	-0.899413	0.172523	-0.272856	-0.394911	-0.0326956	0.210011	0.161681	-0.000622318	0.140531	-0.96111	-0.46079	0.315602
ENSMUSG00000020307	Cdc34	6.77082	6.81545	6.9071	6.53547	6.61748	6.27594	6.60238	6.54657	6.4468	7.34513	7.59332	7.23601	6.96621	7.36631	7.34262	7.80743	7.80279	7.9004	7.6634	7.56457	7.95842
ENSMUSG00000091994	E130317F20Rik	1.73403	2.11925	2.11517	2.1077	2.36931	2.89027	2.58219	2.40146	2.83898	1.93765	1.58556	2.05284	0.998907	1.31359	1.16389	1.42615	1.32163	1.40414	0.724726	0.633149	1.27278
ENSMUSG00000013858	Tmem259	6.33133	6.28821	6.31475	6.60463	6.39191	6.46668	6.56723	6.55052	6.47426	7.42855	7.81138	7.32925	7.93328	7.76971	7.6562	7.84987	7.59329	7.59567	7.22676	7.43477	7.47875
ENSMUSG00000004667	Polr2e	6.70362	6.4768	6.5344	6.72653	6.78365	6.69757	6.70344	6.68475	6.53208	7.01328	7.44021	7.13632	7.42923	7.33251	7.40853	7.57546	7.57265	7.69824	7.43069	7.23855	7.71264
ENSMUSG00000003072	Atp5d	7.478	7.09826	7.28747	7.34681	7.20167	7.24086	7.47872	7.21463	7.44698	7.34422	8.03596	7.43373	7.97449	7.95997	7.7977	7.8697	7.79093	7.91335	7.90191	7.98223	8.54993
ENSMUSG00000035621	Midn	6.60691	6.44658	6.54647	6.32666	6.29456	6.51455	6.51827	6.49899	6.48647	6.81384	6.50363	6.80148	7.38539	7.59206	7.61178	7.51705	7.44044	7.55626	7.63408	7.84396	7.5349
ENSMUSG00000035595	1600002K03Rik	1.40447	1.13419	1.35965	1.87753	1.71518	2.05508	1.4802	1.71194	1.57364	1.85794	2.82803	2.1704	3.24716	3.48955	3.49812	3.1594	2.96648	3.19306	2.85539	2.86652	3.52322
ENSMUSG00000020133	2310011J03Rik	4.54312	4.83087	4.76494	4.90936	4.73178	5.0517	4.75688	5.03135	4.84699	5.13465	5.58443	5.32489	5.29046	5.55372	5.61367	5.51073	5.55	5.64027	5.7213	5.67278	6.03546
ENSMUSG00000020131	Pcsk4	2.92927	3.16145	3.25203	2.92484	2.89448	2.93539	2.67834	3.24969	3.08358	3.83083	3.91327	4.09874	4.34288	4.67571	4.71165	4.02283	4.20172	4.24963	3.78799	3.48746	3.98128
ENSMUSG00000003346	Abhd17a	6.27649	6.02493	6.04991	6.6959	6.12264	6.39984	6.40279	6.22854	6.33902	6.61679	6.61471	6.6163	7.3848	7.51922	7.42909	7.2941	7.24217	7.45329	6.84818	7.0117	7.30078
ENSMUSG00000100201	NA	-0.6329	0.0908103	-0.888151	-0.119923	-0.24583	-0.2886	-1.26284	-0.0444024	-0.446528	1.02078	0.172523	1.06062	1.18497	1.71803	2.00767	1.18553	1.15783	1.29488	1.04035	1.23074	0.257865
ENSMUSG00000003345	Csnk1g2	7.29827	6.9945	7.17113	7.53243	7.38834	7.33927	7.25206	6.95984	7.22068	7.11911	7.20391	7.16544	8.09042	7.99734	8.04632	7.46046	7.46464	7.5354	8.29704	8.40984	8.52414
ENSMUSG00000003348	Mob3a	4.4447	4.6715	4.61398	4.73094	4.93723	4.61421	4.91655	4.69079	4.68166	4.47308	4.43471	4.43042	5.5001	5.43805	5.45721	5.37093	5.34453	5.43028	4.897	5.04521	5.02846
ENSMUSG00000020198	Ap3d1	6.53808	6.56259	6.51322	6.79969	6.73867	6.64194	6.96488	6.94041	6.71794	6.95042	6.79597	6.90568	7.13171	7.25724	7.20442	7.08687	7.15942	7.15059	7.81491	7.79992	7.61038
ENSMUSG00000020211	Sf3a2	6.81226	6.9973	6.98903	6.49029	6.69523	6.43953	6.83921	6.94741	6.70331	6.89782	6.83646	6.82024	7.023	7.55513	7.45796	7.32513	7.39182	7.42116	7.42113	7.44446	7.57461
ENSMUSG00000048240	Gng7	2.83843	2.69306	2.99434	3.09547	3.08847	3.17372	2.70141	2.92404	2.47856	2.50693	2.87486	2.85182	1.18497	1.09338	1.16389	-1.41304	-1.55188	-1.59873	0.402647	0.494483	1.01842
ENSMUSG00000035011	Zbtb7a	6.32748	6.38701	6.45803	6.26241	6.71653	6.09472	6.11493	6.2802	6.00537	6.23626	5.94416	6.09944	6.82982	6.87524	6.95269	7.05677	7.06837	7.04031	6.79428	6.77982	6.52365
ENSMUSG00000034994	Eef2	11.4835	11.3152	11.3852	11.4093	11.5229	11.1113	11.4056	11.3066	11.233	11.5462	11.3087	11.4109	12.0959	12.1875	12.0859	12.1879	12.1809	12.264	12.1976	12.2414	12.2243
ENSMUSG00000034889	Cactin	5.79798	5.97966	6.04424	5.70573	5.87787	6.09721	5.90491	6.01458	6.11901	6.43989	6.19312	6.26907	6.29545	6.72772	6.73928	6.73094	6.79845	6.85827	6.9378	6.82248	6.93515
ENSMUSG00000034612	Chst11	4.99204	5.59817	4.82435	6.1399	6.25952	5.84273	6.15099	6.29204	5.96832	5.75139	5.0843	5.42292	1.63175	1.78269	1.89205	1.44085	2.00856	1.93997	5.18182	5.15172	4.46544
ENSMUSG00000034560	Washc4	5.99201	5.76466	5.80919	5.83985	6.06385	5.78638	5.84229	5.79911	5.62061	6.08911	4.99703	5.98946	6.48571	6.45348	6.53944	6.53378	6.72202	6.53296	6.49026	6.38769	5.66397
ENSMUSG00000034453	Polr3b	5.45293	5.46768	5.44811	5.34499	5.63729	5.28313	5.62624	5.83841	5.57989	6.02668	5.58794	5.78607	6.10101	6.57179	6.56621	6.22217	6.41921	6.36968	6.09377	5.93721	5.80292
ENSMUSG00000020042	Btbd11	1.07783	0.919749	0.561051	1.91853	1.92489	2.19771	0.63386	1.35047	0.767	1.05693	0.67408	1.80528	5.89301	5.85999	5.8421	4.15351	4.24782	4.05952	4.52115	4.45873	4.31077
ENSMUSG00000001785	Pwp1	6.10649	6.16506	6.13661	5.77992	6.06662	5.92613	6.07721	5.84163	6.04666	6.26068	5.99539	6.23574	6.33654	6.79522	6.78456	6.93031	7.14768	6.99627	6.62471	6.39209	6.34109
ENSMUSG00000020044	Timp3	6.12286	6.5397	6.30246	6.32666	4.58768	6.02337	6.15099	6.27384	6.20416	6.73585	6.55126	6.72873	0.841699	0.705812	0.303481	-2.96771	-2.45373	-2.09758	-1.76992	-1.48581	-1.89928
ENSMUSG00000044937	Ttc41	-0.410915	-0.745555	-0.522539	-0.497416	-0.24583	-0.221027	-0.154838	0.482114	-0.493705	0.269441	0.315179	-0.0311231	0.785245	0.950591	0.391263	1.51219	1.2932	1.73215	0.724726	1.33195	1.01842
ENSMUSG00000054027	Nt5dc3	5.26314	5.34196	5.40277	5.0312	5.44795	5.20697	5.35031	5.50015	5.45112	5.57254	4.69823	5.32126	5.78739	6.0935	6.06368	6.4436	6.58397	6.66506	5.90146	5.71321	5.35706
ENSMUSG00000019979	Apaf1	4.35428	4.20599	4.12721	4.75943	4.87966	4.63031	4.80027	4.50519	4.671	4.45964	4.18818	4.30748	4.91629	5.01319	5.02465	5.56122	5.55675	5.48519	5.39962	5.36576	4.59057
ENSMUSG00000061904	Slc25a3	8.84627	8.88825	8.87359	8.90671	8.87434	8.88563	9.04753	8.92184	9.11425	9.34784	9.3561	9.28974	9.41735	9.61542	9.62502	9.82724	9.83505	9.92009	9.77209	9.62966	9.86864
ENSMUSG00000020015	Cdk17	4.93753	4.95143	5.00324	5.38942	5.30061	5.41243	5.57303	5.63025	5.58557	5.25817	4.59013	5.21385	6.03747	6.01605	6.03671	5.94057	6.10154	5.9766	5.82405	5.7982	5.48524
ENSMUSG00000008398	Elk3	5.96501	6.20873	5.76715	6.67512	7.05658	6.39446	6.55567	6.52331	6.4425	7.33136	7.36327	7.40489	8.12389	7.97504	8.05769	7.7659	7.71039	7.67185	7.26517	7.51162	7.3517
ENSMUSG00000015889	Lta4h	6.23669	6.07416	6.19711	6.29392	6.07854	6.04326	6.2862	6.17753	6.31868	6.07925	5.9359	6.05426	6.92679	7.07132	6.96078	6.70643	6.69646	6.76233	6.78566	7.01265	6.86074
ENSMUSG00000020018	Snrpf	6.32748	5.93291	6.1609	6.13338	6.18339	6.16587	6.3064	5.9231	6.17288	5.89559	6.42517	6.04659	6.42002	6.66907	6.68278	6.79955	6.79829	7.05469	6.89346	7.05737	7.33303
ENSMUSG00000090610	NA	0.810078	-0.680385	0.342051	1.44417	0.137737	0.93955	1.40725	-0.323999	0.746846	0.866391	0.776287	0.517622	1.92092	1.55484	1.47641	1.58016	1.6422	1.47264	2.12807	2.37559	2.70429
ENSMUSG00000036099	Vezt	4.6456	4.47274	4.43153	4.38096	4.42758	4.44251	4.52224	4.48332	4.46436	5.28509	5.67982	5.55542	6.06144	6.01605	5.95354	6.23909	6.0879	5.95282	5.33543	5.49777	5.21638
ENSMUSG00000020021	Fgd6	4.71009	3.80072	4.07035	4.49379	4.60301	4.15523	4.08114	3.66359	3.8694	4.08391	3.86769	4.11139	5.96943	5.66367	5.67508	6.07327	5.86848	5.78029	5.06475	5.34169	4.60512
ENSMUSG00000062981	Mrpl42	5.84181	5.64103	5.67627	5.81834	5.68968	5.49261	5.63725	5.29573	5.64735	5.86533	6.52213	6.21047	6.18387	6.48782	6.50172	6.42153	6.28667	6.47361	6.18475	6.48521	6.67125
ENSMUSG00000046934	Csl	-1.34158	-3.31692	-1.83355	-1.81274	-1.80175	-1.52452	-0.764417	-3.11407	-1.58869	-0.430463	-2.3965	0.238741	-0.155074	0.464383	-0.613844	-0.74737	0.165447	-0.299104	0.139461	-0.0255828	0.257865
ENSMUSG00000019966	Kitl	2.53449	2.3237	2.2939	2.75413	3.15238	2.5469	3.9233	3.69247	3.5411	4.47642	4.07241	4.56227	6.30928	6.20681	6.25863	5.57794	5.81916	5.57166	6.45928	6.39014	5.77618
ENSMUSG00000035916	Ptprq	-1.21644	-1.21399	-3.00307	4.1594	4.08956	4.12309	4.75137	4.89511	4.64673	-0.157685	-0.602796	-0.272856	-2.82049	-3.78017	-2.73495	-2.96771	-2.90228	-3.78017	-3.78017	-3.78017	-3.78017
ENSMUSG00000020181	Nav3	4.19723	4.33965	4.21053	3.55154	4.79098	4.02212	4.29845	4.30153	4.52775	4.43581	2.77963	4.23992	5.16885	5.60528	5.66631	5.35744	5.55563	5.43243	4.81276	4.55434	3.8892
ENSMUSG00000074748	Atxn7l3b	7.0041	7.11183	6.9556	6.89651	6.8327	6.72834	7.22147	7.15232	7.19464	6.85932	6.92534	6.87136	6.29545	6.48944	6.5797	6.32727	6.35683	6.26975	5.5954	5.52742	5.39773
ENSMUSG00000020132	Rab21	6.01771	5.86016	5.97682	6.41527	6.16629	6.15239	6.16489	6.1387	6.16483	6.35896	6.28267	6.4132	6.63394	6.71189	6.78152	6.82113	6.89784	6.74599	6.82125	6.82429	6.80765
ENSMUSG00000064181	Rab3ip	6.06933	6.16285	6.30436	6.03892	5.84602	6.02163	6.09909	5.94627	6.06204	5.77328	5.75997	5.74334	5.14101	5.45302	5.25854	5.26753	5.3758	5.34377	4.69696	4.60914	4.73511
ENSMUSG00000028630	Dyrk2	4.67619	4.44563	4.46246	3.9578	4.78202	3.98326	4.35288	4.55059	4.13279	4.96906	4.66531	4.98768	4.88977	5.02437	5.09169	5.59857	5.78766	5.60542	5.23063	5.20384	4.70841
ENSMUSG00000020225	Tmbim4	4.47053	4.45472	4.18603	4.29014	4.19785	4.17418	4.58147	4.46669	4.26267	4.91592	5.42443	4.89799	4.98056	5.12755	4.88041	5.67516	5.47208	5.42488	5.03111	5.23684	5.33105
ENSMUSG00000020124	Usp15	6.6032	6.5814	6.58601	6.58725	6.79148	6.49584	6.55039	6.51862	6.66589	6.88469	6.27177	6.84697	7.11963	7.35129	7.33226	7.33991	7.42506	7.40919	7.16937	7.18291	6.97489
ENSMUSG00000025417	Pip4k2c	5.75277	5.72987	5.78357	5.98445	5.70633	5.7874	5.67659	5.89438	5.47812	6.17693	6.0652	6.06298	6.64885	6.72155	6.6268	6.86777	6.87898	6.94633	6.68982	6.69449	6.46506
ENSMUSG00000074657	Kif5a	-1.47862	-1.64011	-1.83355	-2.48424	-1.42491	-0.512676	-1.26284	-0.323999	-0.699542	-1.38962	0.172523	-0.927626	-2.24922	-1.62539	-1.00402	-2.4511	-1.77454	-2.31131	-1.96305	-2.6614	-2.18932
ENSMUSG00000040354	Mars	7.1759	7.18443	7.13213	7.26272	7.18182	7.20905	7.40657	7.15578	7.21565	7.74751	7.71735	7.72275	8.55193	8.62652	8.51787	8.29932	8.25881	8.19081	7.86783	7.83716	7.79518
ENSMUSG00000025403	Shmt2	8.48463	8.3598	8.42587	8.1279	8.15288	7.94727	8.36275	8.30357	8.23306	8.70339	8.52449	8.65133	9.39114	9.56183	9.41814	9.13647	9.13885	9.20037	8.5935	8.59569	8.61029
ENSMUSG00000002147	Stat6	6.77883	6.56091	6.70213	6.58407	6.54526	6.45898	6.57921	6.35587	6.43386	6.35533	6.22735	6.50479	7.55644	7.57467	7.5547	7.44254	7.33466	7.35833	7.70438	7.80415	7.52461
ENSMUSG00000025393	Atp5b	10.6019	10.491	10.5116	10.5959	10.4747	10.4095	10.6642	10.355	10.6084	10.4272	10.4575	10.3048	10.8387	10.8882	10.808	11.0591	11.019	11.0841	11.3245	11.3254	11.4063
ENSMUSG00000040043	Rbms2	5.84361	5.64024	5.77401	6.27035	5.85458	5.873	5.70635	5.50423	5.5806	5.89933	5.78163	5.84789	6.40254	6.193	6.20437	6.55758	6.54323	6.55633	6.86328	6.91238	6.93572
ENSMUSG00000005682	Pan2	4.40629	4.12171	4.07035	3.91791	3.96063	3.92851	3.80758	3.84605	3.8459	3.49107	3.30923	3.42518	5.30308	4.8963	5.1479	5.06181	4.91732	4.92349	4.79568	4.80376	4.56699
ENSMUSG00000005683	Cs	8.20834	8.0827	8.18217	8.18887	8.24003	8.04722	8.3289	8.04473	8.21633	8.39862	8.24369	8.35466	8.9632	9.08121	9.06439	9.33967	9.35032	9.40126	9.45702	9.47667	9.36239
ENSMUSG00000025374	Nabp2	5.72378	5.66787	5.79171	5.76313	5.77223	5.8108	5.58549	5.54835	5.40283	5.99908	6.49428	6.06948	6.70318	6.69939	6.58261	6.87793	6.87808	6.93462	6.85369	6.81813	7.23076
ENSMUSG00000025373	Rnf41	5.09976	4.94111	5.14765	5.2316	5.00612	4.89302	5.16635	5.01048	4.97812	5.26398	5.28835	5.14164	5.93091	5.9127	5.9661	6.16134	6.20389	6.18998	6.19925	6.11044	6.15889
ENSMUSG00000039824	Myl6b	3.45187	3.2726	3.27544	3.57738	3.43531	3.42113	2.88726	3.27538	2.83898	1.81637	2.31978	2.12118	1.14065	1.84458	1.69915	0.715007	0.572743	0.443279	1.64255	1.58529	1.78306
ENSMUSG00000039810	Zc3h10	4.30294	4.26302	4.34936	3.87689	4.29228	3.95066	4.20199	4.12209	4.14439	4.34371	4.25165	4.47681	5.28792	5.15834	5.18982	5.59939	5.61534	5.63841	4.47184	4.66031	4.56402
ENSMUSG00000025364	Pa2g4	8.53903	8.64278	8.7055	8.20191	8.31931	8.31869	8.41646	8.43739	8.56219	8.48738	8.28057	8.49691	8.52606	9.11326	9.10421	9.56229	9.69014	9.70527	8.97389	8.85405	9.02138
ENSMUSG00000025362	Rps26	8.91296	8.71637	8.84519	8.73622	8.88653	8.61265	9.18072	8.86019	8.87887	9.11239	9.57552	9.24054	9.43509	9.48447	9.47512	9.72497	9.67136	9.8954	9.34526	9.40268	9.88542
ENSMUSG00000045055	NA	1.10207	0.45221	0.281681	0.732707	1.30453	1.08013	0.948631	0.725128	0.989155	1.48605	1.84275	1.37245	1.78356	1.3708	1.9365	1.86811	1.567	1.21715	1.65943	1.96728	2.62658
ENSMUSG00000047090	Tmem198b	3.3594	2.88291	2.74888	3.45729	2.80894	3.29409	2.76849	2.49187	2.74558	3.7668	3.96829	3.53574	5.19075	4.68137	4.81049	4.01056	3.57011	3.60903	4.28327	4.67483	4.26021
ENSMUSG00000025354	Dnajc14	5.42198	5.57501	5.43257	5.74044	5.79131	5.52741	5.43991	5.59371	5.48345	5.89434	5.81803	5.86169	6.41422	6.29811	6.27242	6.54019	6.47308	6.29184	6.65868	6.58427	6.32097
ENSMUSG00000025351	Cd63	8.20852	8.41711	8.03935	8.68775	8.46817	8.6897	8.61035	8.77822	8.52948	9.34978	10.0864	9.50947	9.90156	9.80165	9.71203	10.35	10.1489	10.0328	9.41455	9.54803	9.75103
ENSMUSG00000090247	Bloc1s1	-0.481182	-2.24749	-1.03398	-2.48424	-0.668201	-0.2886	-1.84089	-0.772742	0.152549	-0.333692	-1.70339	-0.0311231	0.464157	-0.108853	-0.377845	0.614857	-0.129407	-0.934555	-0.680659	-0.405424	-0.0715808
ENSMUSG00000025347	Mettl7b	0.780352	1.30484	1.26926	0.426491	0.137737	0.609137	-0.604985	0.391074	0.0244623	2.736	3.42389	2.77964	3.11597	3.44363	3.45294	5.46742	5.21269	5.23829	2.54619	3.03609	3.00556
ENSMUSG00000112742	NA	-1.99099	-0.243859	-0.755716	-1.81274	-0.769839	-0.986704	-0.26978	-0.323999	-0.356564	0.269441	-0.163668	0.356837	0.998907	0.749602	1.03355	0.715007	0.697318	1.04788	0.518182	0.169353	-0.499235
ENSMUSG00000081208	NA	0.810078	0.163614	0.509338	0.0372665	-0.0413364	1.13273	0.568445	-0.177438	0.989155	0.94565	-0.366588	0.79373	1.63175	1.71803	1.35066	1.38113	1.38363	1.23698	1.36237	1.52956	1.21327
ENSMUSG00000034587	8430429K09Rik	2.05274	2.72949	2.49341	2.36667	2.23145	2.52738	2.75385	3.269	3.25392	2.13655	2.53917	2.1704	1.94688	1.55484	1.92184	1.87894	2.3076	1.95202	1.25543	1.45672	1.74153
ENSMUSG00000075702	Selenom	4.99366	4.97058	5.1728	5.57076	5.20507	5.3105	5.37683	5.37508	5.08735	4.69001	5.46325	4.78929	2.51408	2.13611	2.03518	0.450253	0.449327	0.634804	4.20784	4.68921	5.08143
ENSMUSG00000009076	Zmat5	4.13694	3.75727	3.83856	4.15083	3.87483	3.9904	3.70097	3.59386	3.70676	3.872	4.58309	4.04257	3.5394	3.56502	3.45803	3.46286	3.26985	3.3378	2.91985	3.13277	3.36131
ENSMUSG00000101316	NA	1.62118	1.93396	1.67337	1.79185	2.09355	1.76967	2.02235	1.76729	1.97983	1.51232	1.4683	1.88607	1.09493	1.25403	1.51601	1.42615	1.34952	0.749678	1.04035	1.19536	0.947141
ENSMUSG00000020122	Egfr	-3.78017	-3.78017	-3.78017	-2.48424	-1.26794	-3.15784	-2.82037	-2.03726	-3.05886	4.28397	3.96829	4.17307	5.12688	5.1845	5.19897	6.1937	6.15165	6.01011	4.173	4.35233	3.78064
ENSMUSG00000020160	Meis1	-3.78017	-3.78017	-3.78017	-3.78017	-3.78017	-3.78017	-3.22188	-3.78017	-3.3749	-3.78017	-2.3965	-3.78017	1.78356	2.27743	2.34099	2.54898	2.7324	2.33901	3.28322	3.46164	2.91507
ENSMUSG00000044066	Cep68	6.05698	6.19956	6.0533	6.08016	6.32339	6.04241	6.22516	6.31621	6.31996	5.2248	4.59013	5.10625	4.87632	5.04209	5.05856	5.07836	5.0639	4.98927	4.83335	4.80523	4.44941
ENSMUSG00000020134	Peli1	5.57482	5.40806	5.45837	5.43958	5.36497	5.20544	5.26772	4.81638	5.11021	4.89361	4.53287	5.02384	4.09837	4.14292	4.20939	4.34151	4.27443	4.22502	4.37042	4.455	3.99017
ENSMUSG00000020128	Vps54	6.41532	6.54055	6.43483	6.30942	6.47688	6.20017	6.37077	6.14307	6.29415	6.46869	6.0423	6.3163	5.45331	5.61123	5.6696	5.74864	5.85547	5.66793	5.17743	5.2105	4.81984
ENSMUSG00000042302	Ehbp1	5.16735	5.08629	5.085	5.27566	5.2184	5.25374	4.91161	4.78544	4.92306	4.76567	4.48085	4.79453	4.53059	4.36329	4.36385	4.09198	4.26623	4.15119	3.56878	3.49112	2.99676
ENSMUSG00000049904	Tmem17	2.30322	2.96158	2.48004	2.42475	2.5905	2.89027	3.09896	3.16292	3.22142	3.01857	3.94653	3.43192	1.59937	1.96091	1.71625	1.11396	1.44307	1.19705	1.6926	1.80071	2.06139
ENSMUSG00000044068	Zrsr1	-3.78017	-3.78017	-3.78017	-3.78017	-3.11285	-3.78017	-3.78017	-3.78017	-3.78017	-3.78017	-3.78017	-3.78017	4.8352	4.62371	4.72438	3.45202	3.2329	3.2082	4.81464	4.91533	4.56699
ENSMUSG00000004018	Fancl	4.41115	4.65107	4.41757	4.33626	4.20121	4.30887	4.67961	4.5997	4.82553	4.24924	4.03166	4.41349	3.85952	3.65412	3.79222	3.89789	3.80473	3.84049	3.3419	3.58638	3.64082
ENSMUSG00000032673	Prorsd1	2.92248	2.9254	2.70358	3.11324	2.83514	3.30559	2.73906	2.67668	2.69388	3.05477	3.92444	3.43192	1.94688	1.78269	2.22632	2.53535	2.65351	2.53593	2.09122	2.53975	2.35093
ENSMUSG00000044072	Eml6	2.60401	1.98507	2.23144	2.33673	2.10795	2.18531	1.94714	1.44403	1.78606	2.06735	1.34067	2.07023	-0.155074	-0.274405	-1.38656	0.26442	0.30014	0.509986	0.554725	1.02445	0.751836
ENSMUSG00000020305	Asb3	4.45179	4.31389	4.37847	4.55358	4.41025	4.32308	3.83218	3.85459	3.86473	3.79383	4.12178	4.02037	3.77507	3.6656	3.70926	3.59359	3.67024	3.46514	3.46701	3.44291	3.30541
ENSMUSG00000020415	Pttg1	6.08537	5.80149	5.91234	6.41348	6.13763	6.2941	6.18957	5.90367	6.29111	5.66766	6.17919	5.86543	5.52617	5.11086	5.09496	4.98114	4.82102	4.7131	5.29144	5.57637	5.69829
ENSMUSG00000044950	Pwwp2a	4.96256	4.85443	4.94116	4.74241	4.88803	4.78828	4.64631	4.76971	4.70665	4.46301	3.85606	4.34369	4.13835	3.90709	4.19422	4.12876	4.34105	4.25207	4.01805	3.97856	3.60074
ENSMUSG00000041231	Ublcp1	5.35549	5.38065	5.44295	5.37844	5.35293	5.53842	5.51887	5.43043	5.55402	5.26398	5.06424	5.26005	4.75295	4.93237	5.18829	4.74837	4.77421	4.63118	4.60412	4.59733	4.59349
ENSMUSG00000046879	Irgm1	8.22792	7.45688	8.16216	8.11913	6.76447	7.4235	6.49315	6.59772	5.86809	4.45964	4.68515	4.7055	1.49763	1.65034	1.35066	1.23698	1.17351	0.955163	4.36785	4.88373	4.42993
ENSMUSG00000069893	9930111J21Rik1	0.0540728	-0.813809	0.0837529	-1.0101	-1.80175	-1.23069	-2.50661	-1.12918	-1.15036	-3.00848	-3.78017	-2.15994	-3.78017	-3.78017	-3.78017	-3.78017	-3.78017	-3.78017	-3.78017	-3.78017	-3.78017
ENSMUSG00000078922	Tgtp1	4.11924	2.81673	4.04787	3.57738	0.765101	2.59456	1.31054	1.27609	-0.191897	-3.78017	-2.3965	-2.52749	-3.78017	-3.78017	-3.78017	-3.78017	-3.78017	-3.78017	-3.78017	-3.30453	-3.78017
ENSMUSG00000069892	9930111J21Rik2	1.5348	1.50021	1.71961	0.985171	-0.320986	1.13273	0.352265	0.867015	-0.116115	0.598574	-0.885396	0.465993	-1.26305	-1.62539	-1.90864	-3.31748	-3.78017	-3.78017	-3.78017	-3.78017	-3.78017
ENSMUSG00000078920	Ifi47	5.41957	4.06107	4.80839	6.68851	4.56176	5.52741	4.56269	4.7832	4.03229	0.140623	0.315179	0.412447	-2.82049	-2.16108	-2.13523	-3.78017	-3.36325	-3.78017	0.0905206	1.44171	0.983218
ENSMUSG00000036644	Tbc1d9b	6.65018	6.81227	6.69491	7.09959	7.10494	6.9401	6.99398	7.21629	6.90035	6.61452	6.6672	6.71981	6.82633	6.55415	6.52496	6.07091	6.01441	6.11093	5.6764	5.89923	5.58839
ENSMUSG00000108218	NA	0.976613	1.62147	1.85006	1.74702	1.67707	2.52738	1.46231	2.62767	1.47907	0.825067	-0.163668	0.412447	-2.82049	-3.78017	-3.78017	-1.41304	-2.27281	-1.46458	-2.77333	-2.94742	-3.03967
ENSMUSG00000018398	39692	7.33356	7.41322	7.32207	7.17344	7.1552	6.89418	6.79387	7.35486	6.69708	7.19609	6.8171	7.24321	6.53897	6.35857	6.34773	6.2641	6.36688	6.38974	6.67434	6.69449	6.34802
ENSMUSG00000018395	Kif3a	5.43515	5.35173	5.41862	5.65507	5.90183	5.66994	5.60499	5.83733	5.61088	5.16602	5.25333	5.17619	5.31808	4.97911	5.13842	4.61215	4.58193	4.4999	4.36529	4.70502	4.70572
ENSMUSG00000020267	Hint1	8.17981	8.1499	7.99333	8.55549	8.62312	8.3553	8.73239	8.48442	8.49826	8.36319	8.9956	8.47075	7.70077	7.73064	7.73617	7.96208	7.91871	8.00094	7.46139	7.51768	7.96548
ENSMUSG00000020520	Galnt10	6.60479	7.16821	6.73767	7.14564	6.85207	7.01951	7.31293	7.37541	7.27403	7.34147	7.48712	7.21612	5.87453	6.0048	5.86432	6.35664	6.35059	6.14806	5.65447	5.86164	5.63166
ENSMUSG00000087165	2010001A14Rik	0.517532	0.564014	0.958184	1.44417	1.20088	1.66639	1.6159	2.14704	1.57364	1.3175	1.69399	1.67492	0.896028	-0.189256	-0.452303	0.0888846	0.271276	0.721806	0.361983	0.962669	1.01842
ENSMUSG00000020519	Sap30l	5.65788	5.23938	5.47531	6.15927	5.89146	6.1396	5.88237	5.70302	5.85461	5.3791	5.6864	5.31398	4.89644	4.68137	4.78641	5.20862	5.12062	5.17802	5.20786	5.18817	5.47261
ENSMUSG00000078853	Igtp	6.29632	4.59952	5.57772	6.74375	4.67489	5.4427	4.56689	4.54532	3.54694	1.3175	2.25045	1.40022	-0.682727	-1.23563	-1.12061	-1.41304	-1.50119	-1.91146	1.77234	2.8033	2.15925
ENSMUSG00000049755	Zfp672	4.1717	4.49407	4.35303	4.29014	4.66518	4.51366	4.70265	5.05749	4.92306	4.31788	4.32936	4.32931	3.39596	3.5024	3.50306	3.63573	3.68262	3.98233	4.28599	4.10549	4.10922
ENSMUSG00000032615	Nt5m	3.9018	3.89728	3.87477	4.09826	4.05654	4.25649	4.23662	4.4639	4.2358	3.71118	4.08242	3.81388	3.29849	3.52148	3.3904	3.67044	3.60522	3.74333	3.13423	3.37338	3.467
ENSMUSG00000069855	Slc47a2	-0.994655	-0.885454	-0.418712	0.637678	-0.174396	-0.2886	0.922691	0.437312	0.746846	-3.78017	-3.78017	-3.02194	-3.78017	-3.78017	-3.78017	-3.78017	-3.78017	-3.78017	-3.78017	-3.78017	-3.78017
ENSMUSG00000010122	Slc47a1	5.73545	5.3527	5.65263	6.7366	6.50299	6.19708	7.2138	6.5492	6.85488	-3.00848	-2.3965	-3.78017	-2.82049	-3.02263	-3.78017	-2.24884	-3.36325	-3.78017	-3.78017	-3.78017	-3.78017
ENSMUSG00000109829	NA	-1.21644	-0.745555	-0.522539	-1.81274	0.0804806	-0.2886	-0.461431	0.0773945	-1.31009	-3.78017	-2.3965	-1.0728	-3.78017	-2.52848	-2.73495	-2.24884	-3.1927	-3.25209	-3.78017	-2.94742	-2.55273
ENSMUSG00000004837	Grap	-1.79926	-1.91207	-2.12893	0.985171	0.999383	0.12896	0.665488	0.608731	0.18287	2.972	3.84435	3.40476	-2.24922	-3.02263	-2.13523	-3.78017	-3.36325	-2.31131	-2.45004	-2.6614	-2.55273
ENSMUSG00000018509	Cenpv	5.96749	5.47664	5.86426	6.06427	6.2203	6.05864	6.00333	5.90264	6.1239	4.81136	5.23998	4.87838	4.65001	4.67002	4.63055	4.6865	4.56419	4.53235	4.40836	4.70816	5.13051
ENSMUSG00000087497	2810001G20Rik	0.283294	0.331008	-0.634421	0.535946	0.936236	0.848121	0.665488	1.086	0.746846	0.496983	1.27235	0.875153	-0.0486194	-0.0326956	-0.113363	-0.0276981	0.256625	-0.481486	-0.0671288	-0.0255828	0.257865
ENSMUSG00000033066	Gas7	-1.79926	-3.78017	-3.78017	-3.78017	-3.11285	-3.78017	-3.22188	-2.31533	-3.78017	1.22521	2.01987	1.652	1.6944	1.5046	1.61048	1.46981	1.57883	1.19705	2.5187	3.03108	2.62658
ENSMUSG00000020905	Usp43	0.976613	2.23357	1.4169	-0.497416	0.0804806	0.681551	0.896275	1.27609	0.806484	3.27023	3.74701	3.47174	5.06894	5.43972	5.36536	5.27473	5.21979	5.4914	3.00814	3.06088	3.08241
ENSMUSG00000020893	Per1	4.86504	4.63516	4.62617	4.43141	4.41316	4.50869	4.90666	4.89096	4.81226	4.48307	4.64519	4.69993	5.06301	4.91084	4.83222	5.31318	5.11352	5.27591	5.64179	5.7472	5.54831
ENSMUSG00000045377	Tmem88	-3.78017	-2.6853	-3.00307	-3.78017	-3.11285	-2.39166	-0.764417	-0.323999	-0.271883	-3.78017	-3.78017	-2.15994	-1.52331	-0.929089	-1.71287	4.30582	3.71379	3.77757	3.37804	3.34137	3.65207
ENSMUSG00000059552	Trp53	4.29244	4.49407	4.60169	4.0803	4.40735	4.72971	4.34069	4.67641	4.65892	7.55636	7.39575	7.61317	7.77785	8.09897	7.99339	8.07902	8.10283	8.16355	7.77554	7.86786	7.86724
ENSMUSG00000069835	Sat2	1.36496	0.787785	1.26926	0.905826	1.25364	1.95637	1.85413	1.71194	1.49124	1.05693	0.444989	1.02539	1.14065	-0.929089	-0.0541804	-0.447536	-0.743834	-1.02611	-0.520026	-0.111584	-0.147566
ENSMUSG00000018774	Cd68	0.365672	1.39831	0.99625	2.45293	2.80894	2.44657	1.54965	2.66701	1.35141	1.3175	2.80404	1.96258	4.2258	2.90925	2.54615	5.31418	4.79527	4.74114	2.98154	3.37338	3.50472
ENSMUSG00000018574	Acadvl	6.54196	6.61099	6.58211	6.96171	6.79371	6.8692	6.62819	6.64774	6.74137	6.21342	6.31061	6.17474	6.24008	6.10302	5.95983	5.61243	5.48903	5.48208	5.54293	5.71164	5.79533
ENSMUSG00000060216	Arrb2	5.37303	5.34881	5.58398	5.64594	5.43801	5.46851	5.61616	5.61147	5.72796	5.49397	5.58794	5.59801	5.36458	5.35897	5.22757	4.98114	4.73973	4.83682	4.12824	4.36432	4.47814
ENSMUSG00000020801	Med31	3.38925	3.54545	2.95622	3.94793	3.83643	3.9904	3.82869	3.82446	3.87869	3.42346	3.6561	3.69558	2.99673	2.82988	2.75911	3.03413	3.15998	3.64286	2.78023	2.96959	3.21727
ENSMUSG00000040483	Xaf1	6.32748	5.52321	6.35192	6.58725	4.95327	6.34027	4.92474	5.28155	4.24302	1.51232	2.01987	2.15418	0.230432	0.410841	0.0026701	0.23098	-0.603571	0.140531	2.04059	2.85523	2.33705
ENSMUSG00000005949	Ctns	4.55634	3.83177	4.20648	4.66018	4.40443	4.43205	4.4717	4.42427	4.19733	3.8256	4.63162	4.17708	4.34776	3.77029	3.72201	3.34277	3.25518	2.97426	2.6342	3.17879	2.68251
ENSMUSG00000020774	Aspa	5.32493	4.96168	5.28469	6.23832	5.64595	6.21091	6.59007	6.23264	6.42794	2.39842	3.25715	2.66983	0.726491	0.749602	0.828691	0.196747	-0.404155	-0.481486	1.84791	2.14469	1.58599
ENSMUSG00000020846	Rflnb	4.7002	5.01183	4.84535	4.76507	5.13298	4.92879	5.21659	5.32523	5.2303	4.59486	4.86409	4.74935	3.9393	3.99613	3.95951	3.85737	3.96088	3.94665	3.18173	2.83238	3.21727
ENSMUSG00000020844	Nxn	6.37114	6.22795	6.33067	5.92532	6.12176	5.88167	6.03622	6.00693	6.0727	6.51733	6.50549	6.46754	7.25636	7.08687	7.09552	6.92542	6.941	6.93992	7.04284	7.38608	7.35858
ENSMUSG00000083899	NA	3.0649	2.72348	3.1628	2.14273	2.48414	2.92797	2.83953	2.64747	3.15415	2.59561	2.31978	2.44829	2.81128	3.50879	3.49317	4.2443	4.30145	4.11682	3.7491	3.82788	4.10514
ENSMUSG00000000686	Abhd15	1.74945	2.29967	1.76442	1.91853	2.30827	1.91191	2.12829	2.41307	2.20335	0.983704	1.7453	1.02539	-0.851491	-0.461447	-0.307042	0.390929	0.396845	0.261625	1.86256	1.06422	1.05277
ENSMUSG00000087050	Dhrs13os	-0.555048	0.833127	-0.145714	-0.119923	0.999383	1.30308	-0.211164	0.2939	0.480085	0.443373	-0.163668	-0.363357	-1.26305	-0.929089	-1.54051	-0.0687509	-0.451485	0.0083333	-1.30956	-1.17681	-0.499235
ENSMUSG00000061981	Flot2	-3.20366	-2.6853	-3.00307	-1.81274	-1.60106	-2.12142	-2.03059	-1.80422	-0.699542	-0.645968	-1.23718	-0.272856	6.54217	6.20288	6.17376	5.7604	5.59	5.62719	6.47902	6.6239	6.53813
ENSMUSG00000017390	Aldoc	-0.6329	-1.12458	-0.634421	1.74702	0.245854	1.32585	0.427982	1.02675	0.0244623	2.21862	3.32618	2.66983	5.79098	4.24206	4.78032	4.26716	3.50651	3.2331	3.85546	5.49777	5.03061
ENSMUSG00000050132	Sarm1	0.780352	0.45221	0.751146	0.985171	0.800991	1.30308	-0.330878	1.27609	0.989155	0.738688	-0.163668	0.875153	-1.26305	-1.07424	-1.90864	-1.77124	-1.14939	-0.547791	0.139461	-0.352104	-0.227777
ENSMUSG00000018334	Ksr1	3.82744	3.42475	3.45701	4.19322	4.09318	3.76316	4.03648	3.69247	3.80507	4.27249	3.69577	4.08168	5.03907	4.9814	5.18676	5.46652	5.34972	5.37878	4.97154	5.11669	4.75611
ENSMUSG00000035441	Myo1d	1.5525	2.11007	1.9309	-3.78017	-3.78017	-2.39166	0.499922	0.900409	0.705672	2.42632	2.5098	2.62346	6.48903	6.53081	6.52374	7.4032	7.39809	7.52031	5.43435	5.48684	5.20687
ENSMUSG00000111857	NA	0.654919	0.509195	0.837558	0.179	0.485256	0.493208	0.143517	0.343305	0.0899269	-1.59865	0.172523	-1.62407	-1.84108	-2.52848	-1.54051	-3.78017	-3.1927	-2.31131	-1.96305	-1.37529	-1.45118
ENSMUSG00000087107	AI662270	5.52751	5.78428	5.59022	5.51838	5.79799	5.71053	5.58858	5.67797	5.50986	4.21366	4.3708	4.21276	-3.78017	-3.78017	-3.78017	-3.78017	-3.5567	-3.78017	-2.77333	-2.94742	-3.78017
ENSMUSG00000083161	NA	5.62167	5.38541	5.38494	5.77714	6.23759	5.39638	6.01259	5.4671	5.7286	3.77767	3.61531	3.56057	-3.78017	-3.78017	-3.16491	-3.78017	-3.0402	-3.78017	-3.78017	-3.78017	-3.78017
ENSMUSG00000020865	Abcc3	-1.21644	-1.12458	-1.58849	-3.78017	-3.78017	-2.72448	-2.50661	-3.78017	-3.78017	-3.00848	-3.78017	-3.78017	6.79003	5.67791	5.71815	5.28291	5.01413	4.92502	-1.18383	-1.73602	-1.2704
ENSMUSG00000038967	Pdk2	2.21708	1.48609	1.69667	2.88402	2.42787	2.64976	1.79816	2.27985	1.5389	0.782524	0.315179	0.567467	0.726491	0.464383	0.160902	-0.199421	-0.427626	0.373338	0.361983	0.494483	-0.0715808
ENSMUSG00000018381	Abi3	0.00351005	0.0529828	1.0695	1.265	0.394205	0.367144	1.29039	1.93781	1.297	0.906565	1.27235	0.11011	-3.78017	-3.78017	-3.78017	-2.6864	-3.78017	-3.25209	-0.96111	-1.27264	-1.6579
ENSMUSG00000020878	Lrrc46	-0.218576	-0.885454	-0.888151	0.0372665	-0.879184	0.179846	-0.604985	-0.671132	-0.153508	-0.767132	-2.3965	-1.41602	-2.24922	-1.86852	-1.71287	-2.24884	-2.1902	-1.46458	-2.18609	-1.08696	-0.965246
ENSMUSG00000038534	Osbpl7	3.46595	3.60548	3.58742	1.9584	2.28312	2.49761	1.46231	2.34194	1.40384	3.3379	3.57334	3.40476	4.32319	4.15111	4.15714	4.53204	4.2469	4.31405	4.43065	4.43048	4.27484
ENSMUSG00000075576	Gm12359	-0.279884	-0.50087	-0.2311	-0.119923	-0.573255	-0.684076	-0.154838	-0.177438	-0.153508	0.269441	-0.885396	-0.563409	-3.78017	-0.676403	-1.38656	-1.91357	-2.36044	-2.31131	0.186796	-1.37529	-0.402961
ENSMUSG00000047253	Krtap1-5	-1.99099	0.331008	0.455702	0.905826	-1.26794	0.609137	0.869366	0.964964	0.954424	-1.84318	-2.3965	-1.41602	-3.78017	-3.78017	-3.16491	-3.31748	-3.78017	-3.78017	-1.59962	-2.94742	-1.6579
ENSMUSG00000020917	Acly	8.69765	8.30654	8.54181	8.75721	8.75976	8.38254	8.62802	8.34244	8.36236	8.68167	8.28545	8.53597	9.0955	9.28234	9.2752	9.7769	9.81226	9.81667	8.97873	8.9791	8.55611
ENSMUSG00000019303	Psmc3ip	4.32884	4.51335	4.36034	4.81478	4.83924	5.15705	4.39595	4.72148	4.70143	4.39404	4.78047	4.59268	3.35776	3.71613	3.85532	4.20824	4.22731	4.1873	4.17887	4.06196	4.45905
ENSMUSG00000010358	Ifi35	6.52693	6.01882	6.6207	6.58566	5.64841	6.27448	4.97294	5.17642	4.75412	5.09391	5.47849	5.20993	4.13835	4.01419	3.97024	4.31781	4.08217	4.35998	4.42572	4.86556	4.67296
ENSMUSG00000034993	Vat1	8.41137	8.33527	8.30928	7.86887	8.01834	7.54857	7.30981	7.91798	7.27689	6.81053	6.72426	6.65067	8.9892	8.85637	8.8595	8.92297	8.84339	8.93246	8.66641	8.68629	8.64905
ENSMUSG00000001313	Rnd2	3.88444	3.46492	3.54952	3.88725	3.56098	3.44213	3.30879	3.58362	2.76073	2.736	3.5154	3.11746	4.20443	4.01419	3.90463	3.65161	3.68125	3.61283	4.23342	4.28029	4.65908
ENSMUSG00000034936	Arl4d	0.810078	0.362277	0.509338	-0.296358	0.0804806	-0.2886	0.187753	0.343305	-0.542477	0.329779	0.172523	0.356837	1.99746	1.76146	1.61048	0.99947	1.10155	0.978907	1.32054	0.853422	1.01842
ENSMUSG00000078640	Gm11627	-2.79287	-1.12458	-1.83355	-1.35631	-3.11285	-2.39166	-1.38711	-0.177438	-1.80966	-1.20708	0.315179	-0.363357	-3.78017	-3.78017	-3.16491	-3.31748	-3.0402	-3.78017	-1.96305	-2.42282	-3.78017
ENSMUSG00000050288	Fzd2	6.61113	6.47188	6.38458	6.57608	6.08584	6.4218	6.64018	6.22936	6.30324	7.15967	7.44507	7.14044	5.61388	5.11296	4.99518	4.37634	3.96652	3.82092	5.40588	5.36576	5.26114
ENSMUSG00000020935	Dcakd	7.19151	6.97882	7.17839	7.02879	6.74329	6.89893	6.54295	6.43634	6.53575	6.39382	6.55665	6.4335	6.01617	6.00254	6.01873	5.74049	5.75968	5.85276	4.84447	4.84144	5.0198
ENSMUSG00000018411	Mapt	5.69221	5.26132	5.6792	4.70188	4.47833	4.719	4.82148	4.80541	4.82793	2.50693	2.65102	2.46153	1.66342	1.12697	1.4562	-1.77124	-1.07338	-1.46458	-3.78017	-3.78017	-3.78017
ENSMUSG00000099681	NA	3.8419	4.39739	4.29313	4.77626	4.38091	4.57435	4.36738	4.56628	4.37527	3.8567	3.83253	3.94223	2.20537	2.40614	2.43694	3.16384	3.18147	3.03781	3.12818	2.91626	3.24725
ENSMUSG00000083465	NA	-1.63005	-1.52121	-0.634421	-2.48424	-1.42491	-1.37014	-0.764417	-1.60364	-0.313602	-0.899413	-1.70339	-0.459918	-0.0486194	0.0396423	-0.530814	0.0888846	-0.208512	-0.848462	-0.445954	-0.578335	-0.965246
ENSMUSG00000020712	Tcam1	-0.410915	0.0908103	-1.19623	-0.296358	-0.573255	0.0214628	-0.461431	0.525566	-0.87582	-0.767132	-0.602796	-1.62407	-0.270014	0.0396423	-0.307042	1.25372	0.630704	0.664392	0.361983	0.404399	0.257865
ENSMUSG00000078607	1810010H24Rik	-1.79926	-0.680385	-0.888151	-0.731103	-1.12639	0.322549	-0.330878	-1.12918	-0.446528	-2.1378	-1.70339	-1.23423	-1.84108	-2.16108	-1.90864	-2.6864	-2.36044	-2.09758	-2.45004	-1.6055	-0.965246
ENSMUSG00000050965	Prkca	5.47976	5.8086	5.56353	5.28745	6.25063	5.17754	5.34666	5.47959	5.2312	5.81213	5.22198	5.68667	6.23613	6.28701	6.35183	6.43766	6.53927	6.39747	5.96817	5.98526	5.54228
ENSMUSG00000020728	Cep112	3.11339	3.78926	3.67217	3.14813	3.78807	3.66388	2.96557	3.54718	3.2141	1.97591	2.01987	1.78435	1.18497	0.108526	0.34804	-2.07149	-1.90024	-2.5623	1.98811	2.16312	1.99226
ENSMUSG00000056687	Gm11696	1.23949	1.07879	1.62559	0.426491	0.651743	0.532896	0.948631	1.30131	1.12028	-0.243006	0.444989	-0.795737	-3.78017	-0.564925	-1.12061	-0.293611	0.0512359	-0.299104	-0.861445	-0.706314	-0.499235
ENSMUSG00000041895	Wipi1	5.61115	5.78428	5.71245	6.191	6.29299	6.29986	6.07868	5.86719	6.01383	6.62359	6.35051	6.59618	5.82987	5.26591	5.41726	5.09006	5.04962	5.02961	5.20212	5.70064	5.22582
ENSMUSG00000082272	NA	-0.159768	-1.04039	-0.145714	-1.0101	-1.12639	0.750504	0.0978822	-1.42757	0.325592	0.646807	-0.366588	0.567467	0.390377	0.873522	0.697088	0.507234	0.619297	0.408732	1.18723	0.98356	1.51383
ENSMUSG00000047904	Sstr2	-1.79926	-2.96682	-1.58849	-1.35631	0.936236	-0.359494	-0.531423	-1.27068	-1.15036	-1.84318	-1.70339	-3.02194	-2.82049	-3.78017	-3.16491	-3.78017	-3.78017	-3.78017	-2.77333	-2.21814	-3.78017
ENSMUSG00000034586	Hid1	2.53449	2.5167	2.51978	3.72337	3.40647	2.70291	5.32082	4.01944	4.35377	4.37984	4.95951	4.44716	-1.04264	-1.23563	-2.13523	-1.12632	-1.50119	-1.59873	1.77234	2.37559	2.59195
ENSMUSG00000020752	Recql5	3.79436	3.58575	3.58118	3.44331	3.34702	3.68605	3.42884	3.66359	3.60966	3.85156	3.58747	3.95633	4.48701	4.35976	4.31978	4.48494	4.21788	4.47089	4.35755	4.27817	4.15343
ENSMUSG00000034227	Foxj1	0.517532	1.62147	1.33014	-1.81274	-0.174396	-0.156478	0.785491	0.761929	0.900708	2.9625	2.96419	3.22231	-3.78017	-2.16108	-2.40415	-2.24884	-2.27281	-3.78017	-2.77333	-2.03893	-3.78017
ENSMUSG00000025571	Tnrc6c	6.21324	6.04434	6.1227	5.84518	6.57924	5.9036	6.64068	6.59582	6.52913	6.02896	5.52327	5.86792	5.37896	5.52409	5.52185	4.94164	5.06284	5.03811	5.07107	5.09526	4.70301
ENSMUSG00000017713	Tha1	1.80955	2.13744	2.02597	1.06038	1.42442	1.76967	1.51534	2.1746	1.92707	1.61288	1.34067	1.98109	1.18497	0.912571	0.513667	-2.4511	-2.11206	-2.31131	-0.0126423	-0.156587	0.0693448
ENSMUSG00000025579	Gaa	7.97076	7.91491	7.80979	8.11528	8.17442	7.78083	7.65918	8.12461	7.33963	8.1784	8.53318	8.09324	7.42173	7.15613	6.80218	7.4186	7.14893	7.0868	6.1184	6.40328	6.06942
ENSMUSG00000039781	Cep131	5.14857	5.27884	5.29999	4.74811	5.39169	5.08379	4.75321	5.19336	4.96401	4.54483	4.64519	4.64585	5.01165	4.47185	4.43528	2.95442	2.81472	2.59089	3.51416	3.29198	3.467
ENSMUSG00000053613	NA	-1.34158	-2.44985	-2.12893	0.308046	0.0208574	0.12896	-2.03059	-2.31533	-2.07071	-1.38962	-1.23718	-1.41602	0.726491	0.516009	0.057365	0.89659	0.740078	0.604598	0.139461	0.132416	0.709389
ENSMUSG00000000056	Narf	4.69224	4.10563	4.22663	4.47329	4.36901	3.94699	5.23383	4.61738	4.74145	4.78735	4.98107	4.79191	3.9776	3.48955	3.66151	3.71345	3.53866	3.4397	3.99164	4.35032	4.10104
ENSMUSG00000025170	Rab40b	-0.218576	-0.680385	-0.888151	-0.731103	-0.400274	-0.359494	0.0978822	0.391074	-0.271883	-3.00848	-1.70339	-2.52749	-3.78017	-3.78017	-3.78017	-2.4511	-3.78017	-3.25209	-2.77333	-3.78017	-2.55273
ENSMUSG00000039253	Fn3krp	4.45884	4.00521	4.05691	4.20983	3.78807	3.41583	3.53966	3.56811	3.31679	3.93648	3.73437	3.82417	3.13868	2.43325	2.86256	3.0818	3.20073	3.00927	2.72518	2.59509	2.28019
ENSMUSG00000112105	NA	-0.895364	-0.885454	-1.58849	-3.78017	-0.320986	-1.23069	-1.14843	-0.772742	-0.313602	-0.000834224	-2.3965	-1.23423	0.998907	0.565852	0.160902	0.125742	0.226868	-0.299104	-0.520026	-1.08696	-0.312712
ENSMUSG00000071454	Dtnb	5.76136	5.83531	5.76715	5.53495	5.5983	5.65766	6.07721	6.11667	6.13606	6.22637	6.35258	6.18774	6.47236	6.54486	6.59133	6.85617	6.87599	6.92739	6.95371	7.0066	7.11359
ENSMUSG00000020592	Sdc1	7.56882	7.83689	7.5559	7.46829	6.72706	7.3711	7.53893	7.59559	7.31503	7.99377	8.31759	7.9669	8.90125	8.65234	8.56198	9.49334	9.36809	9.27517	8.3829	8.46462	8.33881
ENSMUSG00000111942	NA	0.58786	-0.558261	0.455702	0.426491	-0.174396	0.12896	0.427982	-0.671132	-0.231336	0.693479	-0.163668	0.356837	0.464157	0.297399	0.513667	0.715007	1.40372	0.693384	1.04035	0.875943	0.315602
ENSMUSG00000020576	Nbas	5.40625	5.46858	4.96535	4.66018	4.83924	4.21744	5.23778	5.41607	4.9398	5.21283	5.06928	5.06563	5.62598	5.73076	5.70537	6.16245	6.15511	5.96252	5.47066	5.67759	5.15246
ENSMUSG00000113222	NA	-0.343913	-1.04039	-0.522539	-0.497416	-0.879184	0.228999	0.00203871	-1.60364	0.597283	0.140623	1.04553	0.465993	0.948384	0.912571	0.110062	0.450253	0.729506	0.604598	0.32014	1.17734	1.27278
ENSMUSG00000020593	Lpin1	5.12806	2.96667	4.04787	4.69599	4.72479	3.87933	4.64035	3.29434	3.91527	3.23911	3.22136	3.32731	5.09239	4.8568	4.85941	5.53748	5.32755	5.34606	5.25859	5.84247	5.20305
ENSMUSG00000020580	Rock2	6.02328	6.44976	6.15776	6.36239	7.10314	6.51579	6.29001	6.49967	6.39917	7.23704	6.39336	7.10659	7.85101	7.89717	7.95991	8.04995	8.22592	8.05517	7.34036	7.27661	6.65247
ENSMUSG00000020566	Atp6v1c2	-0.279884	1.05985	1.23783	1.79185	1.80629	1.76967	0.499922	1.37443	0.918837	-1.38962	-1.70339	-0.363357	-3.78017	-3.02263	-3.78017	-1.52285	-0.475745	-1.02611	-3.19064	-3.78017	-2.55273
ENSMUSG00000073198	Bnip3l-ps	-0.994655	-1.41137	-1.03398	-1.81274	-1.60106	-2.39166	-1.84089	-1.60364	-1.07667	-3.78017	-1.70339	-0.272856	0.534346	-0.189256	-0.307042	-0.560107	-0.803994	-0.934555	-1.30956	-0.251036	-0.833892
ENSMUSG00000113611	NA	-1.10129	-2.07005	-0.888151	-1.81274	-2.31322	-0.434053	-0.604985	-1.60364	-0.755942	-0.534195	-1.70339	-0.927626	-0.851491	-0.189256	-0.530814	0.297103	-0.11029	0.097797	-0.0126423	-0.640906	0.000602054
ENSMUSG00000113059	NA	0.750001	-0.745555	1.17283	0.535946	-0.0413364	0.879246	1.22821	0.0773945	1.24047	1.53813	1.64079	1.98109	2.44287	2.03356	2.08868	1.90037	2.06431	1.47264	2.06613	2.42225	2.49533
ENSMUSG00000112546	NA	1.02811	0.299047	1.03334	0.426491	-0.997501	1.68413	1.54965	0.343305	2.06369	1.99467	1.93403	1.69748	2.78272	2.69079	2.41616	2.24835	2.43669	1.25654	2.59086	2.815	2.61513
ENSMUSG00000004698	Hdac9	2.93603	2.19935	2.70358	2.75413	1.95706	2.63159	3.46972	3.46028	2.69913	0.206469	0.315179	-0.0311231	-3.78017	-3.78017	-3.16491	-2.07149	-2.55348	-2.31131	-2.77333	-2.21814	-3.78017
ENSMUSG00000020590	Snx13	5.8355	5.75807	5.64367	5.64594	5.33315	5.39773	5.64916	5.78577	5.47122	5.09826	4.51081	5.08287	6.03445	5.77513	5.84308	6.30886	6.24785	6.00289	6.11228	6.36099	5.69285
ENSMUSG00000114167	NA	0.750001	-0.680385	0.0112448	-0.119923	-0.0413364	0.532896	0.272352	-0.671132	0.954424	-0.077129	0.871729	0.707435	1.14065	1.02375	0.697088	0.329061	0.729506	0.664392	1.27746	1.02445	0.751836
ENSMUSG00000091007	NA	-0.895364	-0.291728	-1.03398	-1.81274	-0.997501	-0.986704	-0.211164	0.017781	-0.116115	-2.50843	-2.3965	-2.52749	-3.78017	-3.78017	-3.78017	-3.78017	-2.27281	-3.25209	-2.18609	-2.94742	-3.03967
ENSMUSG00000043153	Crppa	3.00833	3.49697	3.01302	2.66055	2.51688	2.49761	2.81153	3.07791	2.94007	1.12661	0.315179	0.952226	-0.682727	-0.108853	-0.896147	-0.502724	0.149675	-0.0385688	1.36237	1.06422	0.793069
ENSMUSG00000002565	Scin	-3.20366	-2.96682	-3.78017	-3.78017	-1.12639	-1.8939	-2.82037	-1.80422	-2.58019	1.19309	0.564077	0.914204	0.896028	0.705812	1.2129	3.87912	3.82473	3.85339	2.76471	2.57459	2.32305
ENSMUSG00000002688	Prkd1	4.88612	4.09637	4.22262	5.32225	4.67004	4.653	5.48493	4.93996	5.1013	3.05477	3.147	3.0836	-3.78017	-3.78017	-3.78017	-1.52285	-1.6044	-1.74664	-3.78017	-3.78017	-3.78017
ENSMUSG00000021010	Npas3	-0.103264	0.127671	-0.522539	-1.0101	-3.11285	-2.72448	-0.26978	0.391074	-1.48972	-1.84318	-3.78017	-0.927626	-3.78017	-3.78017	-3.78017	-3.78017	-3.78017	-2.31131	-3.78017	-3.78017	-3.78017
ENSMUSG00000021000	Mia2	6.69119	7.04234	6.76204	5.94282	6.49068	6.08891	6.61964	6.6217	6.60212	6.52138	6.52029	6.54811	7.43669	7.5898	7.42941	8.13207	8.12436	7.89767	7.25445	7.27078	6.95686
ENSMUSG00000113890	NA	-0.802468	0.0908103	-1.19623	0.535946	0.245854	-2.39166	0.143517	-0.248858	-0.542477	0.782524	-0.163668	0.412447	-3.78017	-3.78017	-3.78017	-3.78017	-3.78017	-3.78017	-3.78017	-3.30453	-3.78017
ENSMUSG00000113948	NA	-1.10129	-1.30931	-1.83355	-2.48424	-0.997501	-1.23069	-1.14843	-0.48715	-1.39711	-1.38962	-2.3965	-1.23423	-1.26305	-0.108853	-1.00402	-0.245748	-0.966379	-0.189183	-0.520026	-0.518366	0.424574
ENSMUSG00000034761	Map4k5	5.45997	5.57584	5.34494	5.38942	5.71694	5.31478	5.58549	5.54307	5.60669	6.00024	5.34765	5.9606	6.35847	6.42084	6.49369	7.22995	7.26796	7.15418	6.76582	6.70318	6.06522
ENSMUSG00000085622	3110056K07Rik	-0.343913	0.509195	0.342051	0.0372665	0.0804806	0.532896	0.00203871	0.867015	0.152549	0.496983	0.564077	0.298997	0.665243	0.705812	1.2129	0.99947	0.861241	1.43879	1.13991	1.02445	0.52589
ENSMUSG00000034574	Daam1	4.90001	4.93333	4.68271	3.80217	4.29543	3.44733	4.67184	4.44705	4.53511	5.2406	4.67196	5.15393	6.29165	6.15483	6.19982	6.10419	6.13672	5.9438	5.31427	5.29857	4.80732
ENSMUSG00000044712	Slc38a6	2.98245	3.39104	2.82488	2.42475	2.5489	2.64976	3.09316	3.40318	3.16937	2.85369	2.47982	2.82133	3.86634	3.85792	3.62576	4.14006	4.00866	3.84049	3.95451	4.04715	3.84577
ENSMUSG00000021108	Prkch	5.11323	4.68547	4.65917	4.49379	4.29857	3.72083	4.85958	4.48056	4.44103	2.06735	1.64079	1.99936	-1.04264	-0.274405	-0.377845	2.40648	2.29331	2.32054	-2.77333	-2.94742	-3.78017
ENSMUSG00000021054	Sgpp1	5.66094	6.13426	5.44467	5.12177	5.71459	5.25077	5.91892	6.23346	5.88202	5.53939	5.28835	5.48584	6.27637	6.31096	6.26445	6.70224	6.66231	6.43336	6.3009	6.18561	5.82421
ENSMUSG00000052609	Plekhg3	5.91886	6.28821	6.1609	5.69101	5.99095	5.73838	6.34231	6.48737	6.48152	6.47788	5.98742	6.31994	7.18314	7.35484	7.25721	7.51964	7.55554	7.53715	6.86146	6.78949	6.46187
ENSMUSG00000112302	NA	2.05274	2.25871	2.2939	2.14273	2.06431	1.45542	2.51433	2.66701	2.61824	1.16023	1.84275	1.02539	0.785245	1.09338	1.41491	1.18553	1.30749	0.978907	1.21033	0.685087	1.30164
ENSMUSG00000021125	Arg2	-0.895364	-0.960843	-0.321858	0.905826	0.765101	-0.595832	-0.154838	-2.31533	-1.69495	-3.00848	-2.3965	-3.78017	2.72387	1.96091	2.02149	1.67024	0.94587	0.542218	3.22205	3.28778	3.36815
ENSMUSG00000066441	Rdh11	6.19011	5.91391	5.80114	5.61197	5.58678	5.07205	5.87563	5.34659	5.61228	5.84092	6.34012	6.04109	6.82107	7.02919	6.94998	8.52745	8.33111	8.10339	6.79714	6.89146	6.66154
ENSMUSG00000091803	Cox16	0.867752	0.536865	0.751146	0.637678	0.690528	1.68413	1.02377	0.867015	1.97983	0.206469	1.79485	0.356837	1.66342	1.57931	1.99371	1.67024	1.61374	1.98757	1.67611	1.65205	2.3089
ENSMUSG00000021240	Abcd4	4.28717	3.64733	3.54311	3.93799	3.441	3.70789	4.18845	3.66359	3.95754	4.18536	4.29534	4.1528	6.60976	5.97398	5.96878	6.22535	5.84296	5.76159	5.96053	6.13048	6.05361
ENSMUSG00000021242	Npc2	7.72498	7.48999	7.54109	7.68874	7.27767	7.55822	7.34808	7.50894	7.25252	6.62208	7.63217	6.93979	8.14437	7.8658	7.85431	9.44437	9.23964	9.217	8.17489	8.41237	8.60234
ENSMUSG00000021252	Erg28	5.48322	5.47306	5.34862	5.10411	4.977	5.02586	5.65311	5.32677	5.44566	5.083	5.5085	5.28074	6.08209	5.97167	5.93358	6.64864	6.45133	6.33157	6.24609	6.27252	6.35664
ENSMUSG00000091942	NA	-1.21644	-2.44985	-1.03398	-1.35631	-2.03493	-0.0946932	-1.84089	-2.31533	-0.231336	0.0716276	-1.23718	-1.0728	-0.270014	0.355235	-0.530814	-0.619867	-0.427626	-0.934555	-0.3755	-0.156587	0.0693448
ENSMUSG00000034168	Irf2bpl	6.75036	6.00154	6.22141	6.21999	6.29456	5.87397	6.66679	6.18093	6.21933	5.53619	5.50106	5.61589	7.13525	6.82303	6.77898	7.11178	6.99634	6.9919	7.34297	7.60389	7.28957
ENSMUSG00000033713	Foxn3	5.62062	5.11984	5.22382	4.56654	5.00804	4.28	5.01344	4.6249	4.47359	6.21242	6.25638	6.12982	3.99637	3.25901	3.75961	3.63253	3.74299	3.71533	3.89519	3.84795	3.831
ENSMUSG00000044456	Rin3	4.72186	5.40244	5.10473	1.79185	2.24454	1.30308	2.09383	2.67668	2.3239	0.548673	0.315179	0.465993	6.08502	6.25698	6.1807	5.65875	5.7937	5.88924	5.97408	5.78933	6.02577
ENSMUSG00000021281	Tnfaip2	7.58396	6.76516	7.10734	6.92068	6.73752	6.61504	5.66978	5.79579	5.02595	6.29608	6.14617	6.21829	8.68059	8.49902	8.49715	8.8359	8.64844	8.66349	7.58579	7.84539	7.41084
ENSMUSG00000021285	Ppp1r13b	4.28188	4.28154	4.23063	3.80217	4.17067	3.79207	4.41235	4.58694	4.36704	3.872	3.55907	3.90394	4.92285	5.00644	4.99167	5.28698	5.3415	5.37766	4.56211	4.42285	4.36647
ENSMUSG00000054013	Tmem179	-3.20366	-2.07005	-3.78017	-0.497416	-0.0413364	-1.52452	-0.764417	-2.31533	-1.93429	0.140623	-2.3965	-1.23423	-0.270014	0.792102	0.949287	0.715007	0.28578	1.27583	1.60819	1.28224	1.08633
ENSMUSG00000037638	Zbtb42	2.40412	2.31573	2.08015	1.32723	1.84118	1.25643	1.66367	1.73063	1.297	2.04952	2.31978	2.50054	3.83192	3.17318	3.20298	3.12795	2.73505	2.73729	2.23326	2.53268	2.62658
ENSMUSG00000072812	Ahnak2	3.86687	3.62495	3.73543	3.16527	4.27324	3.62768	3.46524	4.11143	3.39981	4.62528	4.90414	4.40323	5.71934	5.1461	5.07688	4.72304	4.76	4.61043	5.44656	5.4638	5.41599
ENSMUSG00000006356	Crip2	1.26118	2.39346	1.71961	1.65296	2.49514	2.29324	3.91674	4.26354	4.125	1.43203	2.06095	1.42747	5.27517	5.60975	5.54596	8.29642	8.30515	8.43446	6.97283	6.78243	7.11002
ENSMUSG00000106239	NA	1.23949	1.5142	1.74219	0.821862	1.02995	1.10667	1.16323	1.17056	1.78606	1.43203	0.871729	0.914204	2.64675	2.64515	2.79174	2.66621	2.73769	2.41929	1.6926	1.31557	1.65472
ENSMUSG00000042050	Wdr60	4.82556	4.83087	4.98915	4.58576	4.54599	4.44771	4.46946	4.70031	4.50393	4.64322	4.32093	4.69433	5.41661	5.31775	5.32553	5.06419	4.96428	5.10438	5.46947	5.60362	5.58986
ENSMUSG00000021171	Esyt2	7.39584	7.63266	7.06711	6.80106	7.10494	6.45317	7.51607	7.45236	7.04226	7.78301	7.23003	7.63086	8.54079	8.40695	8.28901	8.57872	8.5221	8.20236	8.49366	8.37011	7.65124
ENSMUSG00000112980	D430020J02Rik	3.72193	4.11255	3.86966	4.29014	3.99202	4.15205	3.88014	4.21128	3.86473	3.23122	3.0686	3.43864	2.58194	2.7885	2.78365	2.22306	1.83204	1.52196	3.49078	3.54832	3.19437
ENSMUSG00000113128	NA	0.283294	0.480984	0.837558	0.0372665	0.800991	0.968783	0.312862	1.59443	0.705672	1.02078	1.58556	1.06062	0.230432	0.792102	0.474008	-0.199421	0.211756	0.337053	-0.123754	-0.774829	-0.147566
ENSMUSG00000058258	Idi1	4.64354	4.04911	4.45222	4.99332	5.30061	4.07349	5.02263	4.04206	4.8013	4.8219	4.64519	4.95528	5.70038	6.08604	6.32561	6.86403	6.9765	6.94407	6.52694	6.20297	5.97628
ENSMUSG00000057069	Ero1lb	3.88444	4.08235	3.33606	4.23439	4.4976	3.68605	4.48062	4.16394	4.00285	4.40459	4.33775	4.29643	3.81792	3.69389	3.76372	3.18582	3.04105	2.6805	3.05354	3.31688	2.93363
ENSMUSG00000021306	Gpr137b	3.11934	3.40236	3.59364	3.86645	4.64063	3.98683	3.81465	4.03456	3.82683	4.79807	4.45025	4.71106	6.56435	6.53863	6.46173	6.27029	6.22967	6.22205	6.50434	6.50747	6.49661
ENSMUSG00000055137	Sugct	-0.343913	-0.445674	-0.145714	-0.731103	-0.484173	-0.2886	-0.764417	0.964964	-0.0441145	-0.430463	-0.163668	-0.674901	-1.04264	-1.23563	-1.54051	-1.91357	-1.71557	-1.46458	-3.19064	-1.87954	-2.55273
ENSMUSG00000054931	Zkscan4	-0.218576	-0.745555	-0.888151	0.0372665	-0.573255	-0.512676	-1.14843	-1.00033	-1.22801	-3.00848	-2.3965	-3.78017	-3.78017	-3.78017	-3.78017	-2.96771	-3.0402	-3.78017	-3.19064	-2.6614	-3.78017
ENSMUSG00000006179	Prss16	0.00351005	-0.291728	-0.418712	-0.296358	0.690528	0.0214628	0.187753	0.391074	0.430403	2.85369	2.80404	2.93961	4.12135	4.14292	4.27433	4.35127	4.42043	4.49784	4.46945	4.62584	4.82482
ENSMUSG00000113440	NA	1.17241	0.764568	0.837558	0.821862	1.14612	0.909713	0.665488	0.761929	0.900708	-1.04506	-0.885396	-0.927626	-1.26305	-1.86852	-1.24747	-0.68221	-0.835041	-0.934555	-1.18383	-0.706314	-1.45118
ENSMUSG00000016756	Cmah	-2.47349	-1.04039	-1.83355	-0.497416	1.14612	0.816311	-0.6825	0.189705	-0.191897	-3.00848	-2.3965	-3.78017	-3.78017	-3.78017	-3.78017	-3.78017	-3.0402	-3.78017	-2.77333	-3.78017	-3.78017
ENSMUSG00000021340	Gpld1	1.46177	0.898576	1.0695	1.13186	1.78853	1.02553	1.4802	1.53188	0.806484	0.548673	1.52812	0.175859	-0.531653	-1.07424	-1.54051	-1.311	-1.18895	-1.22875	-0.0126423	-0.706314	-0.833892
ENSMUSG00000006488	Prl7a1	-0.994655	-0.197527	-1.58849	-1.81274	-2.65833	-3.15784	-0.394678	0.648583	0.212566	-0.243006	0.564077	0.465993	-3.78017	-3.78017	-3.78017	-3.31748	-3.36325	-3.25209	-3.19064	-2.6614	-3.03967
ENSMUSG00000113424	NA	2.2391	2.57124	1.78631	2.42475	3.17307	2.68541	3.06379	2.58723	2.76073	4.18944	4.05217	3.86958	-0.851491	-1.62539	-1.90864	-0.343117	-0.33595	0.182035	0.361983	0.807297	-0.713506
ENSMUSG00000051029	Serpinb1b	-0.481182	-0.197527	-1.37907	-0.119923	0.297018	-0.434053	1.93421	2.36604	2.30334	-0.077129	-0.885396	-0.459918	-3.78017	-3.78017	-2.73495	-3.78017	-3.0402	-2.86636	-1.30956	-1.00237	-1.10977
ENSMUSG00000060147	Serpinb6a	7.35483	7.83863	7.46254	7.71807	7.99698	7.85487	7.62941	7.77312	7.84779	8.54519	8.89944	8.73073	9.67477	9.47818	9.66299	9.34181	9.48828	9.47975	8.94213	8.90704	9.21598
ENSMUSG00000046949	Nqo2	4.62066	4.71151	4.52564	5.11737	5.03277	5.11681	4.66011	4.71446	4.76042	4.76294	5.11389	5.01264	5.81232	5.6201	5.73503	5.24153	5.13571	5.25297	6.09765	6.12872	6.24313
ENSMUSG00000038267	Slc22a23	5.10576	4.97691	4.70874	5.59626	7.23362	5.00484	4.82148	5.03323	4.22127	5.64112	5.37641	5.59951	6.20285	6.13536	5.98032	6.30334	6.0928	6.09268	6.62846	6.73548	6.27532
ENSMUSG00000114251	NA	0.687314	0.787785	-0.145714	0.426491	0.346429	0.228999	0.896275	0.567748	0.971894	0.906565	0.67408	0.707435	1.09493	1.09338	1.0871	1.48408	1.0515	1.31367	1.06589	1.52956	1.27278
ENSMUSG00000039087	Rreb1	5.27385	4.69472	5.04015	4.38827	5.18483	4.78623	4.66403	4.80761	4.63718	4.86331	4.16009	4.69713	5.76384	5.8246	5.75791	5.61325	5.64131	5.57069	5.56325	5.37171	4.78194
ENSMUSG00000021365	Nedd9	5.4026	4.51161	5.25948	5.62751	5.07002	5.4453	5.95616	5.76212	5.77163	4.75196	5.10409	5.2429	3.12737	3.36134	2.93737	3.02928	3.2607	3.03215	4.59976	4.78455	4.4397
ENSMUSG00000037946	Fgd3	5.28712	6.42314	6.08345	4.30568	5.21008	4.62343	4.67767	5.43755	4.95854	5.19672	5.12845	5.3285	5.90961	6.15687	6.10564	6.90204	6.86547	6.95982	6.25027	5.92983	5.83782
ENSMUSG00000021457	Syk	-3.78017	-3.78017	-3.78017	-3.78017	-3.78017	-3.78017	-3.78017	-2.66012	-3.78017	-3.78017	-3.78017	-3.78017	3.69306	3.91672	4.09966	2.60226	2.48463	2.55185	5.58881	5.405	5.13252
ENSMUSG00000021504	B4galt7	4.80541	4.71454	4.76219	4.95441	4.88594	4.77178	5.01958	4.63733	4.71056	4.83757	5.3183	4.82046	6.42234	6.08604	6.02389	6.13672	5.99551	5.86794	5.2278	5.31102	5.301
ENSMUSG00000021509	Slc25a48	-0.895364	0.0529828	-0.522539	-0.296358	0.968155	0.452399	-0.0483816	0.797815	0.378949	6.41661	6.39737	6.40122	6.39076	6.39952	6.31373	8.31024	8.48418	8.42572	5.7343	5.69749	5.67642
ENSMUSG00000035493	Tgfbi	-3.78017	-3.78017	-3.78017	-1.81274	-3.11285	-2.39166	-3.78017	-2.31533	-2.79976	-3.78017	-3.78017	-3.78017	-0.155074	-2.16108	-2.40415	2.81468	2.7895	2.79193	1.34161	2.47483	1.63217
ENSMUSG00000114535	NA	-2.47349	-2.07005	-1.58849	-0.731103	-2.65833	-0.878619	-1.67327	-2.31533	-2.58019	-1.20708	-2.3965	-1.23423	-1.84108	-1.62539	-0.530814	-0.74737	0.181049	-0.418095	-0.680659	-0.706314	0.315602
ENSMUSG00000114172	NA	-0.343913	-0.109102	0.152791	-0.296358	-0.106333	0.367144	0.272352	-0.248858	-0.313602	0.387694	0.444989	0.175859	-0.682727	-0.564925	-0.377845	-0.68221	-0.451485	-0.767219	-0.445954	-1.37529	-2.18932
ENSMUSG00000033102	Cdc14b	3.61653	3.69723	3.5106	3.47114	3.38889	2.92797	3.1105	3.09964	2.79549	2.04952	1.58556	1.53159	4.65396	4.47185	4.67276	3.86284	4.06125	4.10608	4.15526	4.44373	3.65207
ENSMUSG00000060969	Irx1	6.70114	5.53097	6.3288	6.82687	6.39412	6.25236	6.47318	5.92513	5.99099	6.63783	6.82607	6.59393	5.98047	5.8348	5.86815	5.23416	5.33541	5.33575	5.03758	5.01255	5.14053
ENSMUSG00000021611	Tert	4.68022	4.60443	4.55463	4.29793	4.80871	4.56959	3.9747	4.11499	4.03645	3.50422	3.0886	3.58497	2.04632	2.15251	1.59208	2.98983	2.9866	3.03215	2.89868	2.84385	2.3089
ENSMUSG00000021583	Erap1	6.55189	6.51817	6.38009	6.88362	6.86537	6.71708	6.60595	6.69132	6.40802	7.15551	7.01038	7.03974	5.25452	5.12132	5.17907	5.34283	5.39432	5.07025	6.31694	6.57355	5.91456
ENSMUSG00000113015	NA	-1.79926	-2.96682	-1.19623	-2.48424	-1.80175	-1.10355	-1.04243	-2.03726	-0.87582	-1.59865	-0.885396	-0.363357	-0.851491	0.174269	-0.239552	0.0888846	-0.33595	-0.243096	-0.3755	-0.111584	-1.6579
ENSMUSG00000001542	Ell2	4.50274	4.65265	4.41054	4.95933	5.47597	4.71469	5.29072	5.07039	4.92642	5.26011	4.65864	5.20797	5.94064	5.9472	6.01787	5.47279	5.65813	5.43993	5.15974	5.42995	5.0089
ENSMUSG00000021591	Glrx	3.28197	2.59775	3.05871	3.13079	2.72736	3.06963	2.26876	1.48862	1.5389	2.76906	2.80404	2.80064	4.80357	4.42873	4.41971	4.8204	4.55898	4.61801	4.91644	5.30377	5.16036
ENSMUSG00000074794	Arrdc3	3.8383	3.30112	3.103	4.4028	5.41069	3.8164	4.08991	3.83745	3.75549	4.01667	4.22479	4.16094	5.16885	4.69263	4.85941	4.94808	4.86937	4.67363	5.2955	5.35778	4.71379
ENSMUSG00000005583	Mef2c	4.26319	3.52487	3.81213	4.24249	4.51391	3.0076	4.55216	4.07899	3.77054	-1.38962	0.776287	-0.674901	-0.155074	-1.07424	-0.795782	-1.41304	-2.45373	-2.86636	-3.78017	-3.78017	-3.78017
ENSMUSG00000114687	NA	-0.0488894	-0.243859	0.281681	-0.731103	0.245854	0.71644	0.427982	0.017781	1.39091	0.646807	0.871729	0.989271	1.22796	1.09338	1.5354	1.23698	1.54305	0.749678	1.57299	1.91387	1.90091
ENSMUSG00000021670	Hmgcr	7.06931	6.4919	6.51486	7.58193	7.28956	6.68607	7.79719	6.72724	7.20807	7.95897	7.99415	7.9224	8.23904	8.35252	8.35446	9.51195	9.39015	9.21521	8.35501	8.41357	7.98535
ENSMUSG00000021646	Mccc2	5.5813	5.4882	5.53148	5.95025	5.73096	5.55297	5.74109	5.38544	5.53578	5.34479	5.50106	5.38867	5.3106	4.92045	4.88609	4.84824	4.81416	4.82867	4.38063	4.39778	4.4201
ENSMUSG00000068184	Ndufaf2	4.44943	4.49407	4.19425	4.7984	4.80651	4.83467	4.93451	4.87215	5.01018	4.10995	4.71763	3.99327	3.74579	4.11808	4.14456	4.03741	4.10075	3.8566	3.84443	3.78984	4.24171
ENSMUSG00000021765	Fst	-0.555048	-0.885454	-1.03398	-1.81274	-1.26794	-0.512676	-0.6825	-0.671132	-1.00657	4.34737	4.18818	4.05572	4.18274	4.8543	5.02465	7.93573	7.90344	7.77229	6.38892	6.3575	6.33499
ENSMUSG00000114551	NA	-2.21216	-2.96682	-1.83355	-1.81274	-3.11285	-0.434053	-2.03059	-2.03726	0.121578	-0.767132	-3.78017	-0.795737	-0.682727	-0.564925	-0.307042	-0.815612	-0.358328	-0.547791	-0.445954	-0.0679426	0.620555
ENSMUSG00000021728	Emb	-1.47862	-2.07005	-2.50079	-1.81274	-2.65833	-0.778071	-1.52311	-3.11407	-1.07667	-2.1378	-0.885396	-0.107287	5.84376	5.93421	5.73922	5.72781	5.44649	5.20344	1.74097	2.84385	2.36467
ENSMUSG00000074635	3110070M22Rik	-0.159768	-0.197527	-0.145714	0.637678	0.485256	0.276532	0.869366	0.687363	0.825827	-0.899413	-0.602796	-1.23423	-1.52331	-0.929089	-1.54051	-1.21571	-1.35903	-1.34185	-1.44731	-0.922469	-0.833892
ENSMUSG00000093930	Hmgcs1	6.96994	6.13313	6.73204	7.03113	6.97597	6.34655	7.00599	6.00501	6.68423	6.47287	6.36083	6.59242	7.96619	8.15194	8.34229	8.44121	8.5387	8.46618	8.40277	8.44569	8.17714
ENSMUSG00000021775	Nr1d2	6.07469	5.86767	5.8885	6.45936	6.40873	6.38636	5.75861	5.47128	5.71246	6.20438	5.69621	6.22801	5.63599	5.65938	5.7682	5.14159	5.37495	5.19459	5.2655	5.0735	4.51865
ENSMUSG00000035129	NA	-0.715194	-2.07005	-1.03398	-1.35631	-1.80175	-0.986704	-1.67327	-3.78017	-1.00657	-1.59865	-0.366588	-0.0311231	0.31262	-0.0326956	0.474008	0.420896	0.474869	-0.357373	0.625147	0.710371	1.21327
ENSMUSG00000099966	NA	3.07105	3.16589	3.04061	2.24299	2.42787	2.16019	2.13959	2.25425	2.30334	2.71353	2.62386	2.64683	1.66342	1.65034	2.17778	1.70719	1.6422	1.75982	0.847632	0.853422	0.983218
ENSMUSG00000039376	Synpo2l	1.56998	1.41331	2.27854	-1.35631	-0.320986	-1.8939	0.4644	-0.57621	0.0575659	1.95691	1.12517	1.25568	-2.82049	-1.62539	-0.701947	-2.6864	-2.11206	-3.25209	-1.76992	-1.48581	-0.499235
ENSMUSG00000021822	Plau	4.0493	4.30587	3.45017	3.93799	3.03673	3.55244	3.27331	3.67328	3.23957	6.98072	7.15968	7.01806	8.54265	8.31703	8.2197	11.4759	11.1528	11.0659	6.37302	6.32257	6.06942
ENSMUSG00000021866	Anxa11	5.70709	5.62017	5.65263	5.31842	5.32854	5.11026	5.10999	5.24627	4.83152	5.3791	5.10409	5.41102	7.17699	7.36014	7.17998	6.5213	6.4711	6.53446	5.82217	5.98267	5.57368
ENSMUSG00000021870	Slmap	7.38847	7.3432	7.40489	6.54532	6.92402	6.63967	6.53976	6.60724	6.57093	6.94982	6.09517	6.88433	8.00069	8.09844	8.16918	7.48327	7.58855	7.44799	7.62525	7.49307	6.85284
ENSMUSG00000021957	Tkt	8.4495	7.92329	8.18268	7.69761	7.96916	7.23748	8.1605	7.79103	7.88746	8.25139	8.58339	8.2371	9.57253	9.41447	9.31029	9.25454	9.01663	9.01588	9.53804	9.67967	9.67793
ENSMUSG00000058351	Smim4	2.45204	3.02645	2.66864	2.1077	2.1503	2.22219	2.23754	2.16088	2.57888	2.06735	2.59618	2.40782	1.53235	1.94216	1.95102	1.58016	1.68112	2.06725	1.55507	1.24811	2.17493
ENSMUSG00000071547	Nt5dc2	7.75011	7.30675	7.46678	7.15318	7.08915	6.82393	7.06017	6.5393	6.82275	6.73933	7.01823	6.77521	4.40509	3.81734	3.79222	4.73054	4.66194	4.90192	5.6354	5.89235	5.91339
ENSMUSG00000091898	Tnnc1	-0.802468	0.0529828	-0.0651012	-1.0101	-0.24583	-0.512676	0.143517	-0.57621	0.0575659	-0.534195	-0.163668	-0.107287	1.04772	0.987634	0.697088	0.89659	0.410146	0.90647	1.32054	1.98811	2.02724
ENSMUSG00000021803	Cdhr1	-3.78017	-3.31692	-3.78017	-3.78017	-3.78017	-3.78017	-3.78017	-3.78017	-3.78017	-2.1378	-0.602796	-0.927626	4.689	4.66717	4.7159	-2.6864	-1.96745	-1.91146	2.91282	3.79576	3.16326
ENSMUSG00000115483	Gm9732	1.65433	1.63434	1.1392	1.55234	1.37765	1.53575	0.4644	0.437312	0.430403	-0.333692	0.0141984	0.567467	-2.24922	-1.62539	-1.90864	-2.6864	-2.11206	-2.5623	-3.78017	-3.78017	-3.78017
ENSMUSG00000021830	Txndc16	3.97907	4.19518	3.85937	4.116	4.05654	4.17731	4.26271	4.65456	4.05296	2.63201	2.35324	3.00438	1.34975	0.705812	0.697088	0.853291	0.436385	0.182035	0.590366	1.06422	-0.147566
ENSMUSG00000049092	Gpr137c	0.00351005	0.127671	0.399996	-1.35631	0.245854	0.0762122	0.39062	1.35047	0.404906	-3.00848	-1.23718	-1.86727	-2.82049	-3.78017	-1.90864	-3.31748	-2.66065	-2.31131	-3.78017	-2.6614	-3.78017
ENSMUSG00000021835	Bmp4	-3.78017	-3.78017	-3.78017	-3.78017	-3.78017	-3.78017	-3.78017	-3.78017	-3.78017	-3.78017	-3.78017	-3.78017	3.17209	2.20063	2.14026	-1.12632	-0.866772	-0.690308	4.70917	5.21382	5.32755
ENSMUSG00000037628	Cdkn3	4.39653	4.57637	4.22262	4.6782	4.56698	4.32308	4.6854	4.32016	4.64128	4.09264	4.67196	4.05135	3.69306	3.3962	3.58446	3.08649	3.08525	2.85744	3.9164	4.2697	4.32841
ENSMUSG00000050335	Lgals3	7.65938	8.84585	8.4226	7.80879	7.95479	7.96641	7.17415	8.02049	6.99604	8.46486	8.96854	8.66463	9.22268	9.07759	8.95836	9.47543	9.41996	9.49732	9.08902	9.10516	9.35874
ENSMUSG00000097431	NA	0.923209	1.74524	1.0695	0.637678	1.57712	0.879246	1.36934	1.63468	0.430403	1.09219	1.40589	1.37245	0.31262	0.355235	-0.113363	0.360327	0.241823	0.140531	0.32014	0.73522	0.751836
ENSMUSG00000004558	Ndrg2	-3.78017	-2.96682	-3.78017	-3.78017	-3.78017	-3.78017	-3.78017	-3.78017	-3.78017	-1.84318	-1.23718	-1.86727	-1.84108	-3.02263	-2.73495	2.54898	2.18915	2.32054	1.90564	2.8033	1.95641
ENSMUSG00000076928	NA	0.405162	1.35233	0.659227	0.0372665	-0.484173	0.179846	1.66367	1.76729	1.86297	3.93162	4.2338	4.15688	-0.394911	-0.461447	-0.377845	-3.31748	-3.36325	-3.78017	-0.96111	-1.6055	-1.89928
ENSMUSG00000023411	Nfatc4	1.82419	0.855275	1.33014	1.74702	0.0208574	1.37034	1.26996	2.29248	1.3108	-1.84318	-2.3965	-2.52749	-1.04264	-3.78017	-2.73495	-2.96771	-3.36325	-3.78017	-3.19064	-1.87954	-2.18932
ENSMUSG00000114642	NA	-0.218576	-1.04039	-0.0651012	-0.497416	-1.60106	0.816311	-0.461431	-1.80422	0.270186	0.0716276	-1.70339	0.989271	1.49763	0.705812	0.391263	0.507234	1.05996	0.097797	1.13991	1.14061	0.947141
ENSMUSG00000115595	NA	-3.20366	-2.6853	-1.83355	-1.35631	-2.03493	-1.69742	-0.764417	-2.03726	-0.939714	-0.534195	-0.366588	-0.0311231	0.143277	-0.676403	0.160902	-0.74737	-0.0362599	0.261625	0.402647	0.830544	1.11913
ENSMUSG00000021273	Fdft1	6.53863	5.65688	6.29484	6.27431	6.10929	5.66549	6.16004	5.18999	5.61922	6.13844	6.73857	6.40637	7.58307	7.62513	7.66311	7.74273	7.68736	7.65468	7.73307	7.84735	8.01615
ENSMUSG00000021944	Gata4	5.73932	5.66474	5.70529	4.77068	5.02331	4.54311	4.88667	5.08317	4.71446	5.05199	4.41107	4.72759	3.19394	3.24378	3.22106	-3.78017	-3.5567	-3.78017	-3.78017	-3.78017	-3.78017
ENSMUSG00000061356	Nuggc	1.49875	0.616826	1.35965	1.74702	1.32932	1.23252	1.72499	1.67383	1.88158	-3.78017	-1.70339	-1.86727	-3.78017	-2.52848	-3.78017	-3.31748	-2.90228	-2.5623	-3.19064	-2.6614	-2.18932
ENSMUSG00000033446	Lpar6	4.88263	5.46948	4.86349	4.35878	5.18143	4.45289	4.61425	4.77647	4.70143	3.93162	3.75954	3.60301	3.30854	3.3962	3.35809	3.8072	3.79462	3.56657	3.04071	3.1697	2.89627
ENSMUSG00000034795	Ccdc122	3.05252	3.4577	3.12893	2.96454	3.28502	3.39445	2.80445	3.43201	3.11144	2.16994	2.56795	2.46153	2.70877	2.40614	2.75084	1.46981	1.50016	1.40414	0.756448	0.523303	1.18257
ENSMUSG00000036461	Elf1	5.98388	5.80077	5.87579	5.72896	5.70159	5.57095	5.43189	5.34356	5.10031	5.70942	5.21289	5.56312	6.12963	6.35769	6.26009	6.03503	6.16151	6.05409	6.34786	6.44388	5.78387
ENSMUSG00000095959	Gm10845	-1.79926	-0.960843	-2.50079	-0.731103	-0.106333	-1.69742	-0.851268	-0.772742	-0.493705	0.646807	1.34067	-0.187698	-2.82049	-3.02263	-2.40415	-3.31748	-3.1927	-3.78017	-3.19064	-2.21814	-2.55273
ENSMUSG00000055421	Pcdh9	-3.20366	-3.78017	-3.78017	-3.78017	-3.78017	-3.78017	-3.78017	-3.78017	-3.78017	-3.78017	-3.78017	-3.78017	-0.851491	-1.23563	-1.00402	0.875103	1.01714	0.721806	-1.06817	-1.27264	-3.03967
ENSMUSG00000115505	NA	1.44292	-0.243859	1.52502	1.74702	0.394205	1.83462	1.64792	0.482114	2.53841	2.01318	1.88911	1.652	2.82534	2.18477	2.2848	2.29763	2.40382	2.03364	2.36257	3.09967	3.0143
ENSMUSG00000115099	NA	-1.99099	-1.76969	-0.634421	-1.0101	-1.60106	0.0214628	-0.851268	0.0773945	-0.313602	-1.84318	-2.3965	-3.02194	-3.78017	-3.78017	-3.78017	-2.96771	-3.5567	-3.78017	-3.78017	-3.78017	-3.78017
ENSMUSG00000055717	Slain1	4.62484	4.19083	4.33457	3.38599	3.2002	2.95013	3.24742	3.61915	2.94451	2.93363	2.62386	2.81102	-3.78017	-3.78017	-3.78017	1.31883	1.10973	1.64579	-3.78017	-3.78017	-3.78017
ENSMUSG00000022114	Spry2	4.63318	4.81118	4.87119	4.4525	4.70124	4.29162	4.83023	4.65456	4.51886	4.81927	4.33775	4.53434	4.89977	4.96988	5.02807	5.89192	5.88077	5.81203	5.22922	5.39918	5.27212
ENSMUSG00000041625	Ggact	4.57594	4.59952	4.58305	4.88887	4.55652	4.89111	4.62836	4.58437	4.70143	4.5094	4.94312	4.73307	4.18274	3.91672	3.94508	3.59359	3.54168	3.70824	3.81083	3.9655	4.20016
ENSMUSG00000075463	4930594M22Rik	-0.6329	1.28865	0.281681	1.19997	0.440448	1.37034	0.187753	1.086	0.746846	1.02078	0.564077	0.707435	-1.04264	-0.564925	-0.175078	-0.74737	-0.866772	-1.46458	-0.0671288	0.579271	0.424574
ENSMUSG00000050310	Rictor	5.08767	4.85306	4.94116	4.98369	5.51836	5.24181	4.81445	4.74465	4.57995	5.33194	4.3626	5.23906	5.86264	5.80268	5.96878	5.85193	5.99551	5.88924	5.73927	5.56429	4.72981
ENSMUSG00000022142	Nup155	6.33069	6.4919	6.34917	6.25843	6.78197	6.59057	6.18139	6.40977	6.29458	7.11215	6.63526	7.10712	6.98278	7.29283	7.21649	7.56438	7.66959	7.56903	7.62256	7.33035	6.95004
ENSMUSG00000022248	Rad1	4.04305	3.96504	4.03422	3.60276	3.89572	3.66834	3.6505	3.64401	3.54985	4.09264	3.78429	4.20097	4.41442	4.46858	4.51805	4.21894	4.21599	4.32799	4.59976	4.7438	4.66742
ENSMUSG00000022205	Sub1	6.63469	6.40917	6.31475	6.53217	6.39191	6.45123	6.48597	6.21782	6.40682	6.65414	7.15376	6.90083	6.68883	6.80434	6.95224	7.30343	7.30393	7.27358	7.52435	7.54253	7.96914
ENSMUSG00000022191	Drosha	6.59575	6.77826	6.86142	6.6403	7.02421	6.86045	6.58129	6.62045	6.74582	6.86952	6.46206	6.71428	7.20011	7.48481	7.39631	6.93778	7.1115	7.16198	7.67434	7.68186	7.42074
ENSMUSG00000021927	Hnrnpa1l2-ps2	0.325071	-0.558261	0.561051	-0.731103	-1.42491	0.532896	0.696438	-0.671132	0.574593	1.19309	0.444989	1.02539	1.89447	1.2233	1.2129	0.76259	1.47507	0.261625	1.74097	1.62572	1.51383
ENSMUSG00000115193	NA	-1.79926	-3.78017	-2.12893	-2.48424	-2.65833	-1.8939	-2.03059	-3.78017	-2.07071	-1.04506	-1.70339	-1.41602	0.0505171	-1.62539	-2.13523	-1.52285	-1.00117	-1.74664	-0.96111	-1.37529	-1.2704
ENSMUSG00000022265	Ank	7.0846	5.62501	6.38458	9.05774	8.69551	8.44952	8.2621	7.40807	7.80929	7.1419	6.97991	7.00681	5.6159	5.41783	5.28457	6.15187	6.20413	6.05618	5.19635	5.60614	5.15246
ENSMUSG00000096956	Snhg18	-0.218576	-0.109102	-0.522539	2.5077	2.17786	1.95637	1.79816	1.51041	1.44194	3.3157	3.98972	4.01589	-3.78017	-3.78017	-3.78017	-3.78017	-3.78017	-3.78017	-3.78017	-3.78017	-3.78017
ENSMUSG00000022231	Sema5a	5.07242	3.43949	3.5686	6.06198	5.71106	5.44919	4.91655	4.97956	4.14246	6.84905	6.08525	6.55662	-1.52331	-1.86852	-3.16491	-0.68221	0.101295	-0.137211	2.28855	2.71861	2.07817
ENSMUSG00000022261	Sdc2	0.325071	-0.0668416	0.152791	-3.78017	-3.78017	-3.78017	-3.78017	-3.78017	-3.3749	-1.20708	-0.602796	-1.23423	5.02695	4.98827	4.91415	3.75816	3.84323	3.69038	7.15419	7.45408	7.18841
ENSMUSG00000022306	Zfpm2	-3.78017	-3.78017	-3.00307	-3.78017	-2.65833	-3.78017	-2.03059	-1.12918	-1.39711	1.93765	1.12517	1.76312	3.24716	3.49599	3.59374	3.76401	3.90443	3.97349	5.18328	5.28812	4.52478
ENSMUSG00000022422	Dscc1	4.95593	5.21068	5.06946	4.86809	4.50033	5.35131	4.64829	4.94397	5.01756	3.75034	3.86769	3.84957	2.58194	2.99362	2.79174	2.79765	3.03677	3.08233	4.12824	4.09353	4.18476
ENSMUSG00000022364	Tbc1d31	6.04062	5.92115	5.87579	5.9228	5.97238	5.83183	5.73737	5.68756	5.5806	5.17015	4.73677	5.20797	5.17161	4.78496	4.9453	4.80486	4.78892	4.84814	5.33543	5.15863	4.80983
ENSMUSG00000101892	9130401M01Rik	4.86857	4.70695	5.02642	4.73094	4.59536	5.04999	4.40065	4.27632	4.9163	4.16066	4.65864	4.11559	3.28837	3.90709	3.68341	4.01794	3.96989	4.19493	4.1493	4.33007	4.55805
ENSMUSG00000093677	NA	1.00259	1.33667	1.30002	0.985171	1.30453	0.750504	0.999154	0.725128	0.55154	-0.645968	0.444989	0.567467	-0.531653	-0.929089	-1.24747	-0.74737	-0.0362599	0.261625	-1.06817	-1.00237	-0.402961
ENSMUSG00000062373	Tmem65	7.16516	7.25979	7.09314	6.91689	7.1526	6.84723	7.01177	6.88414	6.94333	6.39294	5.82103	6.34963	5.24147	5.29391	5.63518	5.76187	5.94557	5.80291	5.75211	5.59261	5.52861
ENSMUSG00000037085	Trmt12	5.86677	5.72387	5.80517	5.43605	5.40195	5.54085	5.49376	5.37953	5.53578	3.61141	3.42389	3.42518	2.20537	2.66815	2.39508	3.19885	3.29157	3.25757	3.36781	3.54481	3.46062
ENSMUSG00000037075	Rnf139	7.36801	7.35297	7.03204	6.88103	7.00991	6.51331	6.76906	6.60976	6.52692	5.87169	5.98475	5.81988	4.88641	4.8417	4.8842	5.86561	5.69493	5.50781	5.63113	5.76239	5.61163
ENSMUSG00000050891	Tatdn1	5.37178	5.63705	5.45837	5.03587	5.10633	5.07373	4.98396	5.12967	5.15295	3.7055	4.10223	4.11139	3.25757	2.92843	3.07628	3.81003	3.93466	4.0623	3.96473	4.0693	4.24171
ENSMUSG00000022354	Ndufb9	6.61482	6.69551	6.55845	6.53052	6.3372	6.66334	6.51339	6.46173	6.78927	4.90357	6.14617	5.52105	4.54342	4.26864	4.14456	4.92736	4.76129	4.92043	5.23486	5.55298	5.97067
ENSMUSG00000116498	NA	1.46177	1.92352	2.21539	1.38689	1.30453	2.34989	2.10541	1.90528	2.72512	0.983704	2.28553	1.58097	-3.78017	-3.78017	-3.16491	-2.6864	-1.31459	-2.31131	0.361983	0.551558	0.709389
ENSMUSG00000053469	Tg	2.11361	0.299047	1.33014	1.65296	-1.26794	0.0214628	1.29039	-0.109387	0.726406	-0.899413	-0.602796	0.298997	-3.78017	-2.52848	-3.78017	-3.78017	-3.5567	-2.09758	-2.18609	-2.21814	-1.89928
ENSMUSG00000005125	Ndrg1	4.63318	4.0443	3.80142	4.31338	4.63815	3.90224	4.57939	5.64633	4.49942	4.48639	4.70473	4.467	7.92105	7.34506	7.4484	7.76717	7.42701	7.39244	5.78613	6.81885	6.14004
ENSMUSG00000013846	St3gal1	2.3646	2.25871	2.04426	1.32723	2.13632	0.909713	0.187753	1.22429	0.663289	5.60647	5.71241	5.72835	5.84893	5.95306	5.86815	6.63272	6.59238	6.58272	5.69494	6.13865	5.42586
ENSMUSG00000116089	NA	-1.79926	-2.24749	-1.83355	-1.0101	-1.60106	0.228999	-1.26284	-1.12918	-0.446528	-1.38962	-0.885396	-1.62407	-0.270014	-0.0326956	-0.701947	-0.815612	-0.228985	-0.547791	-0.96111	-0.156587	0.000602054
ENSMUSG00000116398	NA	-1.79926	-1.76969	-1.19623	-2.48424	-2.03493	-0.156478	-0.851268	-1.60364	0.0244623	-0.899413	-0.366588	-0.107287	0.601279	0.516009	0.552264	0.640554	0.410146	-0.481486	0.32014	0.373076	0.620555
ENSMUSG00000116174	Gm10362	-0.103264	-0.885454	-0.418712	-1.0101	-1.26794	0.322549	0.0978822	-0.772742	0.863754	0.983704	0.564077	0.662271	0.534346	0.987634	1.13875	0.588695	1.02581	1.19705	0.518182	1.21316	1.11913
ENSMUSG00000022594	Lynx1	-3.78017	-3.78017	-3.78017	-3.78017	-3.78017	-3.78017	-3.78017	-3.11407	-3.3749	2.6907	3.78429	2.94904	3.76781	2.74589	2.63873	3.27466	3.00425	2.88283	6.1605	6.27464	6.14104
ENSMUSG00000022587	Ly6e	8.66014	7.73045	8.41406	8.94256	7.56604	8.73094	5.14407	6.71498	4.50393	7.29919	8.44622	7.66739	10.9455	10.7808	10.6654	10.6277	10.3497	10.3619	10.6932	11.1493	11.0409
ENSMUSG00000075602	Ly6a	1.05319	0.480984	1.62559	2.56047	1.73387	2.97195	-1.04243	0.017781	-1.15036	-2.50843	0.444989	-1.62407	7.73238	6.46091	6.86294	8.3541	7.99297	7.88771	5.86099	6.62099	6.09541
ENSMUSG00000079018	Ly6c1	1.32434	0.198683	0.610974	1.87753	1.37765	2.21	-0.943683	-0.177438	-1.93429	-3.00848	0.0141984	-3.02194	5.66952	4.32762	4.95253	5.36516	4.94842	4.74633	1.67611	1.93547	1.86269
ENSMUSG00000047591	Mafa	3.30303	3.11172	3.19589	3.76892	3.7334	3.17998	2.66276	2.45862	2.23987	1.16023	1.20063	1.25568	1.66342	0.237147	0.662222	-1.77124	-2.1902	-2.5623	0.590366	0.523303	0.751836
ENSMUSG00000075600	Zc3h3	2.97591	3.30515	3.12034	3.07747	3.59204	2.89027	2.647	2.84048	2.82463	2.63201	2.59618	2.95841	4.2258	4.10128	3.95592	3.254	3.24223	3.39628	3.72124	3.42393	3.52322
ENSMUSG00000046761	Fam83h	5.10876	5.67801	5.58242	5.14787	5.68128	5.10862	4.96502	5.36465	5.20743	6.66297	6.20003	6.56814	7.09879	7.27327	7.29931	7.02359	7.15066	7.20035	6.75261	6.67215	6.50283
ENSMUSG00000022565	Plec	7.62556	7.85983	7.61329	7.35149	8.18209	7.90062	7.75624	8.22687	7.75214	9.1934	8.43015	8.83616	9.54264	9.81973	9.59363	9.64564	10.0024	9.87414	9.24182	8.79655	8.5008
ENSMUSG00000022551	Cyc1	7.91371	7.65098	7.66516	7.82506	7.44047	7.64482	7.67334	7.39128	7.5128	7.64251	7.85291	7.67665	8.13346	8.08542	8.05936	8.13008	7.97867	8.10744	8.4988	8.56299	8.66354
ENSMUSG00000022552	Sharpin	4.3768	4.43831	4.35303	4.32105	4.32654	4.67976	4.18845	4.31088	4.18053	4.53845	4.71763	4.73307	5.51536	5.00192	5.05856	4.95578	4.72517	4.99946	5.55876	5.71555	5.81673
ENSMUSG00000109179	Gm35339	-1.34158	-1.41137	-1.03398	-1.35631	-1.60106	-0.878619	-1.67327	-2.03726	-1.80966	-1.20708	-1.70339	-0.459918	0.948384	-0.461447	-0.175078	0.125742	-0.313913	-0.189183	0.186796	0.465075	0.13496
ENSMUSG00000033762	Recql4	4.61856	4.79408	4.83489	4.55358	4.79765	5.02238	4.75321	4.98541	4.83152	5.55369	5.24889	5.5305	6.09811	6.40553	6.27098	5.53919	5.42249	5.60638	5.89256	5.65417	5.53318
ENSMUSG00000033669	Zfp7	3.93927	4.21459	3.95911	3.42919	4.1004	3.86385	3.59409	3.76225	3.79283	4.2016	4.22479	4.38944	5.08071	5.2678	5.20958	5.23205	5.14469	5.18314	5.03596	4.84573	4.72715
ENSMUSG00000054967	Zfp647	2.88107	2.74143	2.82488	2.1077	2.45064	2.34989	2.45222	2.61767	2.38385	1.43203	1.88911	1.55649	1.38817	1.94216	1.79882	1.03865	1.05996	0.443279	0.987861	0.783669	1.01842
ENSMUSG00000068246	Apol9b	5.85702	5.05792	5.78084	6.94072	6.12353	6.85067	6.06095	6.38049	5.69415	3.30822	4.22479	3.52947	-0.0486194	0.355235	0.057365	0.665801	0.423325	0.693384	3.31019	4.34427	4.09693
ENSMUSG00000005354	Txn2	6.61903	6.61221	6.71645	7.09624	7.10987	7.16829	6.77224	6.92832	6.90121	6.32323	6.57449	6.51594	7.17836	7.60925	7.57915	7.49586	7.51572	7.62371	7.91844	7.9228	8.20725
ENSMUSG00000018008	Cyth4	-3.20366	-3.31692	-3.78017	0.535946	-0.573255	-0.434053	-3.78017	-3.11407	-2.79976	-0.899413	-1.70339	-3.02194	0.601279	-0.0326956	0.796899	3.64528	3.51269	3.68317	5.35628	5.51312	5.62881
ENSMUSG00000033170	Card10	5.00976	6.21997	5.56511	4.57297	5.16259	5.18223	4.33579	5.55098	5.14238	6.97837	6.45244	6.9087	7.51092	7.60478	7.61092	7.82592	7.88792	8.00745	7.55878	7.25502	6.87341
ENSMUSG00000116165	Pdxp	0.283294	0.299047	0.751146	-1.35631	-0.106333	0.179846	-1.52311	0.017781	-0.493705	-0.077129	1.04553	0.298997	2.46101	2.44661	2.51717	3.62611	3.52955	3.76397	1.74097	1.71587	1.48895
ENSMUSG00000033088	Triobp	6.25706	5.94005	6.16509	6.91182	6.47618	6.77253	6.4659	6.23018	6.21154	6.23033	6.28484	6.24726	7.64089	7.64229	7.59194	6.58306	6.48472	6.56076	7.72232	7.86293	7.82158
ENSMUSG00000006378	Gcat	3.75287	3.07916	3.58742	3.05925	2.911	3.24714	3.08148	2.71472	3.0916	2.79069	3.77197	2.93011	4.20443	4.44547	4.33092	4.00068	3.72048	4.11682	4.21356	4.39973	4.82234
ENSMUSG00000033047	Eif3l	8.02978	7.92083	7.94852	8.07107	8.00277	7.95664	7.93698	7.80873	8.02548	8.09013	8.06402	8.00245	8.51172	8.77644	8.66477	8.68855	8.71027	8.78452	8.97862	8.98607	9.13874
ENSMUSG00000033039	Micall1	5.41353	5.76831	5.66745	5.2316	5.63729	5.45049	4.89836	5.24951	4.89127	5.7692	4.98641	5.64665	6.39548	6.49186	6.57091	6.09957	6.26876	6.34933	6.53325	6.49707	6.00179
ENSMUSG00000033020	Polr2f	5.71595	5.65294	5.80651	5.98203	5.85991	5.8922	5.72523	5.78241	5.86517	5.95546	6.4232	6.01438	6.4846	6.70843	6.58785	6.65259	6.51773	6.62847	6.62041	6.60885	7.05917
ENSMUSG00000042632	Pla2g6	4.88263	4.38412	4.61092	4.76507	4.75483	4.50371	4.01209	3.68291	3.76554	4.46973	4.32093	4.40323	5.33539	5.24312	5.15732	5.50724	5.32886	5.4173	5.15529	5.34774	5.31168
ENSMUSG00000009035	Tmem184b	6.31782	6.14554	6.25418	6.64336	6.49342	6.30058	5.91317	5.92918	5.69218	6.87269	6.91278	6.93624	7.71501	7.66176	7.51952	7.62014	7.50462	7.44159	7.29417	7.44281	7.21947
ENSMUSG00000022427	Tomm22	6.65939	6.61099	6.58523	6.83358	6.86378	6.88366	6.54349	6.48668	6.60282	7.18796	7.52798	7.41938	7.4701	7.76739	7.77238	7.79747	7.78591	7.79775	7.89814	7.83159	8.08417
ENSMUSG00000089715	Cbx6	7.14853	7.37517	7.22372	7.20485	7.41319	7.18512	7.05682	7.31903	6.93945	7.20064	7.21873	7.08055	8.16422	7.86891	7.97042	7.47034	7.36933	7.46647	8.10596	8.10245	8.17909
ENSMUSG00000053411	Cbx7	4.78871	4.66368	4.7511	4.54051	4.41025	4.83863	4.21006	4.37761	4.29946	4.25314	4.06233	4.17708	5.74176	5.42629	5.41595	5.35258	5.13421	5.15606	4.88808	4.93289	4.6535
ENSMUSG00000022412	Mief1	5.70215	5.69038	5.61184	5.46402	5.5983	5.40041	5.41803	5.38691	5.34199	5.23863	4.86988	5.32126	5.86264	6.09031	6.21644	6.09435	6.10257	6.16691	6.3446	6.28151	6.13303
ENSMUSG00000042406	Atf4	7.72546	7.44825	7.69332	7.90502	7.89533	7.66645	7.99629	7.33362	7.69346	7.57984	7.48618	7.63196	8.61453	8.81591	8.80435	7.97334	7.88978	7.98197	8.41649	8.56808	8.64149
ENSMUSG00000051518	Rps19bp1	4.96916	4.86538	5.0009	5.19869	5.09914	5.51011	4.98396	5.21675	5.29332	5.16602	5.54153	5.19018	5.215	5.61419	5.61937	5.78869	5.72484	5.88217	5.95285	5.81287	6.28619
ENSMUSG00000022403	St13	8.13078	7.87363	8.03707	8.42773	8.19121	8.2377	7.93921	7.6929	7.84764	8.05482	8.00538	8.00725	8.67817	8.67292	8.60033	8.44121	8.43027	8.38867	9.07975	9.03302	9.04036
ENSMUSG00000022401	Xpnpep3	4.82192	4.66368	4.68853	4.75943	5.00995	4.26535	4.35531	4.4639	4.22309	4.33638	3.62904	4.22057	5.00239	5.26591	5.33386	5.42183	5.47802	5.47688	5.02298	4.88234	4.60801
ENSMUSG00000022400	Rbx1	5.87822	5.89399	5.72384	6.29197	6.09309	6.31772	6.01182	5.94926	5.86342	5.85254	6.20691	6.10367	6.33285	6.39264	6.52253	6.48053	6.43333	6.5499	6.81608	6.80791	7.2678
ENSMUSG00000055024	Ep300	6.49011	6.2189	6.26494	6.16567	6.98769	6.45704	6.15934	6.2145	6.02434	6.6281	5.75058	6.49678	6.84457	7.08099	7.02651	6.85719	7.09693	6.94596	7.33709	7.05398	6.15197
ENSMUSG00000022391	Rangap1	7.91157	8.15674	8.10533	7.92528	8.0744	7.95002	7.77516	8.10707	7.94152	8.18837	7.91514	8.00414	8.36866	8.75913	8.68106	8.87075	8.87745	8.91746	8.95147	8.78758	8.84237
ENSMUSG00000061360	Phf5a	5.85345	6.06528	5.84744	6.16993	6.18424	6.20862	5.94734	6.02786	6.07725	6.21242	6.65216	6.44688	6.31801	6.8647	6.92676	6.52173	6.49996	6.74902	6.84956	6.97403	7.42402
ENSMUSG00000022477	Aco2	8.20608	8.11834	8.13202	8.40672	8.44123	8.13908	8.08137	7.88916	7.91622	8.40038	8.34851	8.22769	9.10472	8.90105	8.77712	8.65418	8.42609	8.34779	9.06992	9.25625	9.01649
ENSMUSG00000022472	Desi1	6.34027	6.7386	6.57269	6.42242	6.66937	6.57876	6.38212	6.59582	6.3927	6.19021	6.31061	6.35052	6.81227	7.10015	7.08897	7.1089	7.18286	7.32021	7.77384	7.80891	7.87656
ENSMUSG00000022463	Srebf2	7.95046	7.45121	7.64434	8.12571	8.41705	7.57881	8.1598	7.3492	7.6709	8.51404	8.55312	8.48054	9.54689	9.45119	9.35941	9.37908	9.22351	9.17369	9.3077	9.35669	9.13034
ENSMUSG00000116226	NA	-3.78017	-2.6853	-3.78017	-3.78017	-1.60106	-3.78017	-2.24906	-2.66012	-2.58019	-2.50843	-0.885396	-0.795737	-1.26305	-0.274405	-0.239552	1.0768	0.487473	0.664392	-0.182693	-0.518366	-1.2704
ENSMUSG00000041852	Tcf20	6.84807	6.7626	6.83607	6.74375	7.19873	6.65437	6.45066	6.3377	6.331	6.57456	5.91645	6.54422	7.27761	7.36938	7.37763	7.29562	7.40911	7.41518	7.19275	7.13674	6.54418
ENSMUSG00000018040	Rrp7a	6.86853	7.0369	7.11168	6.82282	6.84134	6.95433	6.64018	6.70733	6.62645	6.86571	6.82607	6.79103	7.38777	7.72928	7.63809	7.59387	7.6377	7.70848	7.97578	7.96887	8.14291
ENSMUSG00000016664	Pacsin2	6.69269	6.86336	6.95319	6.98723	7.35289	7.04504	6.84526	6.87157	6.85223	6.52703	6.16748	6.38741	7.64436	7.85457	7.80446	7.42069	7.6114	7.69533	8.08092	7.92753	7.70725
ENSMUSG00000022437	Samm50	6.91586	6.90011	6.96103	6.90163	6.82618	6.86678	6.54827	6.64959	6.77379	6.73166	7.04663	6.84824	7.43727	7.44541	7.37897	7.31095	7.22698	7.27358	7.62391	7.68505	7.84903
ENSMUSG00000100967	NA	-0.6329	-0.152637	0.509338	-1.35631	0.690528	0.71644	-0.604985	0.867015	0.0244623	-0.430463	0.564077	-0.674901	-0.851491	-0.364897	-0.701947	-1.04215	-0.743834	-0.0385688	-0.861445	-0.922469	-1.45118
ENSMUSG00000036046	5031439G07Rik	7.01531	7.07809	7.05251	7.06804	7.22539	6.8329	6.79922	6.90022	6.79111	6.91516	6.99457	6.90931	7.79671	7.87263	7.83144	7.53664	7.43129	7.44639	8.24697	8.30391	8.26517
ENSMUSG00000022383	Ppara	0.150174	0.45221	0.878897	1.91853	0.611888	0.645799	-0.0483816	-0.109387	-0.939714	-3.78017	-2.3965	-3.78017	-3.78017	-3.02263	-3.78017	-3.78017	-3.5567	-3.25209	-3.78017	-3.78017	-3.78017
ENSMUSG00000022385	Gtse1	5.70413	5.88527	5.86811	5.86367	5.78572	5.90643	5.64123	5.68517	5.73117	5.52333	5.34765	5.4263	5.97575	6.22049	6.22617	6.92738	6.93239	6.95272	6.97578	6.86426	6.82887
ENSMUSG00000035900	Gramd4	5.58775	5.75586	5.65858	6.26837	6.69523	6.21549	5.51995	5.76326	5.64599	5.93982	5.5085	5.89501	7.47177	7.35351	7.2954	7.81345	7.74885	7.71025	6.69648	6.62057	6.1843
ENSMUSG00000051864	Tbc1d22a	4.53869	4.28358	4.39993	5.07266	4.64311	4.57435	4.46722	4.4778	4.35544	4.00746	4.13145	4.16499	5.32552	5.21801	5.11766	4.76891	4.76389	4.79229	5.23345	5.51132	5.32579
ENSMUSG00000035845	Alg12	2.3646	3.16145	2.70358	3.24803	3.1799	3.21089	3.09896	3.35582	3.05108	3.92185	3.98972	3.84453	4.17177	4.34913	4.20939	4.16462	4.04961	3.91315	4.18762	4.36631	4.12949
ENSMUSG00000075470	Alg10b	6.16947	6.72851	5.86039	6.36424	7.28521	6.3521	7.05719	7.04116	6.91595	7.26628	6.759	7.06056	7.87699	7.94445	7.887	7.59243	7.66984	7.40919	7.30393	7.25556	6.67194
ENSMUSG00000036273	Lrrk2	1.73403	1.52805	1.33014	0.535946	0.968155	0.0762122	-0.604985	0.017781	-1.31009	-3.78017	-3.78017	-3.78017	5.64594	5.52093	5.43415	6.06855	6.14644	6.10285	5.71929	5.77067	4.99351
ENSMUSG00000022462	Slc38a2	8.20939	8.07785	7.82474	8.15871	8.78881	8.01758	8.16552	8.2572	8.13531	8.61011	8.26966	8.4393	8.82169	8.96615	8.90472	9.26826	9.23311	9.04683	9.32541	9.37119	8.83622
ENSMUSG00000022464	Slc38a4	-0.410915	-2.6853	-1.37907	0.0372665	-1.80175	-0.512676	-1.04243	-2.03726	-1.07667	-3.00848	-3.78017	-1.86727	-3.78017	-3.78017	-3.78017	-3.78017	-3.5567	-3.78017	-3.78017	-3.78017	-3.03967
ENSMUSG00000048218	Amigo2	-3.78017	-3.78017	-3.78017	-3.78017	-3.78017	-3.78017	-3.78017	-3.78017	-3.78017	-3.78017	-3.78017	-3.78017	0.464157	-0.274405	0.110062	1.69498	1.92763	1.70393	0.518182	0.941471	0.833157
ENSMUSG00000081534	Slc48a1	7.27781	7.41439	7.08212	8.28215	8.47426	7.86171	7.10951	7.38576	6.82545	7.5899	8.08782	7.79808	8.63464	8.77412	8.65358	8.31062	8.23021	8.11533	9.75765	9.9542	10.0336
ENSMUSG00000022479	Vdr	1.40447	0.331008	0.919085	2.42475	0.611888	2.51753	2.69376	2.30501	2.98808	1.02078	1.79485	0.79373	5.35975	5.01543	5.24388	3.19018	3.53714	3.67593	6.69085	6.89422	6.78803
ENSMUSG00000011960	Ccnt1	5.8364	6.09815	5.78084	5.58993	6.42463	5.82385	5.64916	5.91291	5.71958	5.88557	5.28835	5.63209	6.03142	6.30547	6.3284	6.59872	6.77567	6.69718	6.99086	6.67897	6.41063
ENSMUSG00000022994	Adcy6	6.0304	6.1337	5.67334	5.83718	6.43609	5.89791	5.34666	5.73345	5.37109	6.18205	5.97404	5.90958	6.44984	6.31916	6.10969	7.03967	6.85197	6.89773	6.66601	6.51287	6.06733
ENSMUSG00000003354	Ccdc65	-2.21216	-1.30931	-2.50079	-2.48424	-1.80175	-2.39166	-2.03059	-1.80422	-2.22139	-1.38962	-3.78017	-2.15994	-0.531653	0.410841	0.110062	-1.41304	-2.27281	-2.09758	0.756448	0.373076	-0.0715808
ENSMUSG00000067713	Prkag1	5.45645	5.57417	5.40807	6.22613	5.95158	5.93449	5.81258	5.73114	5.7735	5.84868	5.97673	5.95944	6.49013	6.54408	6.52131	6.37206	6.26556	6.3379	6.49085	6.55491	6.72017
ENSMUSG00000023000	Dhh	-1.79926	-2.07005	-3.00307	-3.78017	-1.42491	-0.878619	-2.50661	-1.80422	-2.22139	-3.78017	-3.78017	-3.78017	3.08122	3.09894	2.90791	4.91556	4.71582	4.62179	-0.3755	-0.774829	-0.147566
ENSMUSG00000022999	Lmbr1l	3.02743	2.78246	2.78194	2.96454	2.84376	3.217	2.69376	2.84906	2.87192	3.83083	4.00032	3.47174	4.53059	4.21107	4.44044	4.66631	4.35917	4.51418	3.48131	3.87616	3.81107
ENSMUSG00000100599	1700120C14Rik	-1.63005	-1.12458	-1.03398	-1.35631	-1.42491	-1.23069	-0.6825	-1.00033	-0.939714	-0.534195	0.776287	-0.674901	0.0505171	0.792102	0.552264	0.614857	0.927488	1.04788	0.232627	-0.640906	-0.227777
ENSMUSG00000023010	Tmbim6	8.10908	8.00171	7.88527	8.98812	8.70546	8.55433	8.578	8.46101	8.33551	9.02883	9.33585	8.92069	9.4938	9.37088	9.22308	9.42728	9.14784	9.04182	9.83559	10.026	9.95973
ENSMUSG00000091604	NA	0.810078	0.642525	0.751146	0.0372665	1.20088	0.816311	-0.26978	-0.671132	0.480085	-0.430463	-0.366588	-1.41602	-1.04264	-0.929089	-0.307042	-1.21571	-1.22963	-0.934555	-1.06817	-1.6055	-2.18932
ENSMUSG00000023021	Cers5	5.91117	6.23747	5.86168	6.1678	6.28905	5.98096	5.94573	6.1387	5.97592	7.16486	7.17379	7.10712	7.24659	7.34327	7.24769	7.68428	7.53453	7.41627	7.2717	7.31806	7.22842
ENSMUSG00000023026	Dip2b	5.50951	5.18905	5.30189	5.20284	5.32393	4.97814	5.22855	5.0162	5.14912	4.80074	4.17888	4.54371	5.40261	5.65074	5.52306	5.72255	5.92023	5.82683	6.12828	5.98072	5.46784
ENSMUSG00000023027	Atf1	5.93918	6.05813	5.97325	5.88451	6.49548	6.09638	5.85777	5.81561	5.77413	5.86151	5.38048	5.91921	6.32792	6.60941	6.66967	6.46847	6.64342	6.6053	6.82592	6.67134	6.6966
ENSMUSG00000054619	Mettl7a1	2.13725	1.59539	1.64968	3.42919	3.5185	2.60391	2.15081	1.93781	1.87231	1.43203	2.85164	1.98109	4.28807	2.81965	2.89295	3.85737	3.43023	3.38744	4.6534	5.01762	4.7845
ENSMUSG00000000346	Dazap2	7.17376	6.90543	7.05533	7.30972	7.30644	7.11331	6.80456	6.64836	6.68654	6.3814	6.44858	6.52543	7.58411	7.61147	7.69795	7.46204	7.47546	7.46805	8.20016	8.33384	8.2101
ENSMUSG00000000532	Acvr1b	3.13704	3.04584	2.78194	3.26402	3.41808	3.21089	2.81153	3.07791	2.85789	3.79917	4.06233	3.81903	5.22299	4.8417	4.69665	4.85649	4.39473	4.2545	4.02783	4.10549	3.26201
ENSMUSG00000097915	A330009N23Rik	-0.895364	-0.813809	-0.2311	-0.296358	-0.106333	-0.434053	-1.04243	-1.12918	-0.0441145	-0.430463	-0.366588	-0.0311231	0.143277	0.66065	0.474008	1.23698	1.13398	1.40414	2.00141	1.69068	1.82342
ENSMUSG00000000531	Grasp	3.56951	3.49344	3.54952	2.98399	3.27867	3.02857	3.09896	3.23013	3.15415	3.53017	3.5154	3.24546	5.07189	4.80845	4.91969	4.77182	4.67026	4.79396	3.97488	4.2929	4.12949
ENSMUSG00000049382	Krt8	3.07718	4.46916	4.03878	6.56159	6.85581	7.09437	5.93685	6.80369	6.38294	9.78332	10.0755	9.7952	11.472	11.5234	11.4822	10.6796	10.5567	10.6498	10.0697	10.2029	10.4057
ENSMUSG00000058655	Eif4b	9.17678	9.07287	9.17331	9.15745	9.57505	9.04509	9.01193	8.93801	8.96876	9.18984	8.6883	9.04052	9.87242	9.78744	9.78835	9.59787	9.66857	9.64318	10.0205	9.98795	9.76032
ENSMUSG00000001281	Itgb7	0.718998	2.78246	1.2057	4.34381	5.59191	4.26829	3.13894	4.43286	2.97515	5.13676	5.29697	4.91253	8.67841	8.51794	8.23127	8.90071	8.78703	8.73429	7.72307	7.41713	7.5988
ENSMUSG00000058290	Espl1	6.48838	6.49323	6.4209	6.15927	6.50775	6.4654	5.95055	6.12199	6.25856	6.91331	6.17452	6.7572	7.15627	7.3262	7.29184	7.11436	7.17082	7.18767	7.13396	6.90726	6.48486
ENSMUSG00000036678	Aaas	5.69619	5.54125	5.48204	5.74615	5.64595	5.6755	5.55203	5.57961	5.5299	5.37015	5.30554	5.33391	6.25574	6.37614	6.20891	6.13389	6.06601	6.16691	6.62202	6.75688	6.62989
ENSMUSG00000023048	Prr13	4.56508	4.63995	4.73148	5.20699	5.94056	4.96187	4.77331	4.97173	4.63855	5.18247	5.47089	5.16409	6.52395	6.26926	6.12017	6.69037	6.54813	6.66963	6.69239	6.95267	7.06707
ENSMUSG00000062683	Atp5g2	6.07316	6.02859	6.00743	6.30556	6.27157	6.38161	6.06911	5.81233	5.95575	5.92155	6.31487	6.14939	6.84888	6.85408	6.73509	6.39583	6.13547	6.41553	6.85231	7.08058	7.10798
ENSMUSG00000046434	Hnrnpa1	9.32135	9.42924	9.50429	9.16306	9.09027	9.39573	9.43054	9.42805	9.61448	9.54166	9.2424	9.52798	10.008	10.1448	10.1748	9.8785	10.0283	10.0784	10.2147	10.1067	10.0703
ENSMUSG00000000555	Itga5	5.33391	5.65136	5.38135	5.8345	5.7586	5.92892	5.76227	5.93423	5.80125	6.11291	6.02683	5.82885	7.48734	7.32213	7.2029	6.71023	6.51003	6.31243	7.10268	7.2342	6.87761
ENSMUSG00000054939	Zfp174	1.30359	1.80335	1.6011	0.732707	0.728296	1.49614	1.22821	1.086	0.298155	1.25663	1.69399	1.34413	0.841699	0.0396423	0.949287	-0.0687509	0.117602	-0.137211	-0.768222	-0.156587	-1.2704
ENSMUSG00000039568	Ubald1	4.74513	4.52203	4.86349	4.43141	4.55652	4.4109	4.26271	4.29841	4.00921	4.39404	4.48839	4.35437	5.09239	4.99965	4.86708	5.13482	5.20412	5.21348	5.00493	5.02646	5.3328
ENSMUSG00000022773	Ypel1	0.102923	0.509195	-0.418712	-0.296358	0.485256	-0.0354465	-0.211164	0.0773945	-0.271883	-1.38962	-0.366588	-1.41602	-1.52331	-3.02263	-2.13523	-1.311	-1.27149	-1.59873	-1.30956	-1.73602	-2.55273
ENSMUSG00000033355	Rtp4	7.15687	6.2343	7.07269	6.46456	5.64224	6.1839	5.36243	5.23813	4.6508	0.548673	0.67408	0.989271	-2.82049	-3.02263	-3.16491	-3.31748	-3.78017	-2.86636	1.65943	3.23213	2.37828
ENSMUSG00000022508	Bcl6	3.75287	2.59775	3.22824	4.38827	4.38683	4.04289	3.89356	3.59386	3.80507	3.85156	3.62904	3.83946	4.83867	4.3981	4.4634	4.2232	4.22825	4.23492	5.05841	5.23357	4.88088
ENSMUSG00000046546	Fam43a	4.92909	3.75727	4.35303	4.25054	4.12892	3.96524	4.14984	3.91711	3.57864	2.38426	2.4492	2.55097	1.49763	1.31359	1.66433	0.420896	-0.0544144	0.337053	2.57316	2.69979	2.50777
ENSMUSG00000035578	Iqcg	0.283294	0.564014	0.659227	0.308046	-0.0413364	0.228999	-0.394678	-0.177438	-0.313602	0.0716276	1.34067	0.175859	-1.84108	-1.41739	-1.71287	-0.447536	-0.33595	-0.189183	-1.06817	-1.27264	-1.2704
ENSMUSG00000097318	1700007L15Rik	0.517532	0.981463	0.218675	0.426491	0.765101	0.816311	0.312862	1.25042	0.619622	0.496983	0.564077	0.835016	0.31262	0.174269	-0.239552	0.0510609	0.28578	0.222379	-0.445954	-0.352104	0.000602054
ENSMUSG00000022837	Iqcb1	4.77559	4.78113	4.78139	4.50729	4.53004	4.64849	4.04252	4.13967	4.13279	4.32901	4.27802	4.47355	4.28298	3.85291	3.8359	3.74637	3.59361	3.58602	3.74515	3.90929	3.90809
ENSMUSG00000036304	Zdhhc23	0.553125	0.877088	1.03334	-3.78017	-2.65833	-1.8939	-2.03059	-0.882054	-2.22139	-0.157685	-3.78017	-0.107287	2.16169	2.6567	2.50739	3.57372	3.57011	3.52282	1.67611	1.31557	-0.602396
ENSMUSG00000022665	Ccdc80	-0.343913	0.810634	0.610974	1.70076	0.903595	1.63026	2.49686	2.49187	2.47856	2.35552	2.65102	1.98109	-1.26305	-1.62539	-1.90864	-1.21571	-0.966379	-0.547791	0.039861	0.875943	0.573999
ENSMUSG00000064061	Dzip3	6.55299	6.31642	6.14828	5.91269	5.73561	5.82685	5.72053	5.49879	5.41645	5.3791	4.73042	5.60996	4.89977	4.75573	4.86133	4.65217	4.85059	4.53436	5.03435	4.92751	4.18476
ENSMUSG00000083692	NA	0.976613	0.0529828	0.455702	-0.296358	-0.668201	1.15834	0.499922	-0.48715	1.64071	0.548673	0.776287	0.517622	1.18497	1.2233	0.76439	0.534902	1.15783	0.573745	1.42293	1.06422	1.82342
ENSMUSG00000081453	NA	1.65433	0.232919	1.2057	1.265	0.651743	1.75296	2.10541	0.482114	2.09592	1.99467	1.69399	2.07023	2.04632	2.32162	2.08868	2.23154	2.33923	1.5057	2.25564	2.44502	2.60359
ENSMUSG00000022601	Zbtb11	5.01615	5.11755	4.98442	4.42431	4.67247	4.44511	4.61425	4.86371	4.58421	4.73532	4.08242	4.6342	4.88977	5.30679	5.32553	5.65403	5.77871	5.69147	5.41957	5.19154	4.42338
ENSMUSG00000022912	Pros1	5.40747	5.25925	5.09818	3.78009	4.11829	3.59055	2.86699	3.56291	3.06335	1.72945	1.69399	1.69748	-3.78017	-3.78017	-3.78017	-2.24884	-1.55188	-1.91146	-1.30956	-0.706314	-1.2704
ENSMUSG00000097757	NA	-1.10129	-0.34124	-1.19623	-1.0101	-0.668201	0.0762122	-0.604985	-0.671132	-0.814636	-2.1378	-0.602796	-1.0728	-1.26305	-1.23563	-1.24747	-1.04215	-2.1902	-1.22875	-1.96305	-1.6055	-1.6579
ENSMUSG00000022969	Il10rb	3.12527	3.35652	3.01302	3.18221	2.96736	2.93539	2.43397	2.36604	2.62378	3.14988	3.87922	3.33452	4.31324	4.2724	4.00891	3.92166	3.67438	3.55871	3.28866	3.6367	3.65207
ENSMUSG00000062713	Sim2	-3.78017	-1.76969	-3.78017	-3.78017	-2.03493	-2.72448	-3.78017	-2.66012	-3.78017	-1.38962	-2.3965	-2.52749	-1.04264	-2.16108	-1.38656	0.450253	-0.168417	0.0083333	1.60819	2.01879	2.07817
ENSMUSG00000002365	Snx9	6.67007	6.62918	6.70357	5.95519	6.34861	6.04498	6.93315	6.67815	6.70853	7.26144	6.60085	7.1087	7.90871	7.83533	7.87563	7.4866	7.51687	7.40262	7.45566	7.48988	7.07231
ENSMUSG00000038141	Tmem181a	3.04629	3.08385	2.83542	1.79185	2.36931	1.73606	3.33361	3.60909	3.04284	3.71118	3.53011	3.49124	4.17177	3.81734	3.82017	5.13482	4.97327	4.82704	4.113	4.30539	4.0252
ENSMUSG00000078247	Airn	-1.63005	-2.24749	-1.83355	-3.78017	-3.78017	-3.78017	-2.82037	-2.03726	-2.58019	-1.38962	-3.78017	-3.02194	1.56625	1.09338	1.30619	-0.293611	0.0512359	0.299832	-1.18383	-1.37529	-0.602396
ENSMUSG00000023832	Acat2	6.20487	5.33212	5.81319	6.55511	6.16026	5.84273	6.42086	5.63522	5.98562	5.81213	6.16513	5.84915	6.83156	6.83642	6.89755	7.1089	6.97245	7.01218	6.9946	6.9059	7.12675
ENSMUSG00000046991	Wdr27	-0.895364	-0.680385	-0.522539	-0.296358	-0.484173	-0.0946932	0.0978822	-0.177438	-0.0796654	-0.534195	-0.163668	-1.0728	-0.851491	-0.797221	-1.71287	-1.04215	-1.35903	-0.690308	-1.59962	-1.73602	-1.89928
ENSMUSG00000023845	Lnpep	5.27917	5.18686	4.67686	4.96913	5.66798	4.4987	5.28436	5.15928	4.671	5.97802	4.92654	5.74469	6.25315	6.02833	6.0553	5.86493	5.94415	5.53509	6.87868	6.65068	5.48995
ENSMUSG00000051341	Zfp52	2.64582	2.73547	2.42528	2.53433	2.91918	2.33874	2.47024	2.14704	2.25421	2.46718	2.25045	2.47465	3.54791	3.29639	3.64821	4.94551	4.90973	4.82213	3.33141	3.24949	3.18665
ENSMUSG00000052752	Traf7	6.99078	7.11384	7.02917	7.13807	7.18479	7.02039	7.28807	7.17339	7.20553	7.38433	7.33843	7.49539	7.91489	8.11109	8.03912	7.57733	7.50926	7.55676	7.85002	7.8525	7.72933
ENSMUSG00000091475	NA	-0.555048	-0.291728	-0.418712	-3.78017	-1.12639	-1.23069	-1.67327	-0.671132	-1.31009	0.548673	0.564077	0.465993	-3.78017	-3.78017	-3.78017	-2.6864	-2.45373	-3.25209	-3.78017	-3.78017	-3.78017
ENSMUSG00000025736	Jmjd8	2.20594	2.13744	2.19916	-0.731103	-0.879184	-0.986704	2.54016	2.41307	2.13521	-0.077129	-0.163668	0.356837	4.21515	3.92152	3.77601	4.11965	3.87115	3.95565	2.78023	3.3852	3.30541
ENSMUSG00000024186	Rgs11	-2.79287	-2.24749	-3.00307	-3.78017	-3.11285	-3.78017	-3.78017	-3.78017	-3.05886	0.825067	0.961248	0.751227	2.9332	1.5046	1.64661	2.48659	1.57883	1.8655	1.46193	2.21704	1.63217
ENSMUSG00000048731	Ggnbp1	0.687314	1.13419	1.4447	1.265	0.836009	1.55515	0.427982	1.19767	0.971894	1.16023	1.12517	0.989271	0.601279	0.516009	0.76439	0.89659	0.596208	0.573745	-0.182693	-0.640906	-0.0715808
ENSMUSG00000004864	Mapk13	-3.78017	-3.31692	-2.12893	-3.78017	-3.78017	-3.15784	-3.78017	-3.11407	-3.78017	4.70147	4.93209	4.83833	7.48679	7.37376	7.25099	6.47786	6.41551	6.59044	3.40831	3.27089	3.74955
ENSMUSG00000023067	Cdkn1a	2.54336	3.46851	2.59613	2.48058	4.39566	2.26995	3.77895	4.24741	3.0916	2.29628	1.40589	1.96258	5.84893	5.80008	5.81953	6.75172	6.52425	6.60434	5.47186	5.47951	5.47102
ENSMUSG00000024030	Abcg1	1.23949	-0.34124	0.837558	-3.78017	-3.78017	-3.78017	-3.78017	-3.78017	-3.78017	-3.00848	-3.78017	-3.78017	3.44234	2.91887	2.55568	1.4982	1.86622	1.31367	1.84791	2.04884	1.30164
ENSMUSG00000037649	H2-DMa	2.12548	2.10083	2.50666	1.32723	1.30453	1.41351	2.18395	2.96407	2.79549	0.94565	1.20063	1.45421	0.785245	0.987634	0.210011	-0.293611	-0.38106	-0.0870471	-0.182693	0.0555787	0.910138
ENSMUSG00000034786	Gpsm3	2.12548	1.41331	1.67337	1.06038	0.394205	1.15834	0.39062	0.189705	-0.356564	-1.84318	0.0141984	-1.62407	5.55389	5.34476	5.31855	1.99305	1.73497	1.97581	4.16711	4.41326	4.42993
ENSMUSG00000015451	C4a	-1.10129	-0.197527	-0.321858	-0.296358	-1.42491	0.0214628	-1.38711	-1.12918	-0.313602	0.140623	-0.163668	0.751227	0.601279	0.410841	1.2129	0.450253	-0.0183311	0.477018	0.554725	0.169353	0.573999
ENSMUSG00000073415	NA	1.79476	2.0247	1.91111	1.60353	2.30827	2.13462	1.46231	1.93781	1.90905	1.48605	1.34067	1.22494	0.841699	0.950591	1.30619	0.390929	0.729506	0.830203	0.625147	0.659351	0.424574
ENSMUSG00000034595	Ppp1r18	6.45526	7.0284	6.75165	6.76357	6.73867	6.90035	6.83008	7.19289	6.87765	6.60234	6.56024	6.52464	7.89794	7.83976	7.84365	7.1689	7.01387	7.04629	8.17177	8.24214	8.03936
ENSMUSG00000053835	H2-T24	5.96088	4.92419	5.38315	5.00288	4.32962	4.57673	2.67834	3.78924	1.84413	1.51232	1.88911	1.40022	-1.52331	-3.78017	-2.40415	-2.6864	-3.0402	-2.31131	-0.3755	0.274808	-0.833892
ENSMUSG00000097971	NA	7.82323	7.83323	7.56028	8.01368	7.84384	7.73345	7.68303	7.77762	8.21495	9.28613	9.16179	8.54921	8.84346	9.50628	9.49058	10.6162	9.98539	9.45145	9.806	9.67286	10.188
ENSMUSG00000023912	Slc25a27	1.30359	1.02119	1.2057	1.55234	1.32932	1.83462	1.07177	1.11474	0.954424	1.61288	1.34067	1.84624	0.948384	0.987634	0.697088	0.507234	0.449327	0.931022	-0.123754	-0.774829	-0.402961
ENSMUSG00000023963	Cyp39a1	2.80191	2.4744	1.91111	3.19894	3.46357	2.97195	2.78298	2.32973	2.4033	2.16994	2.80404	2.12118	1.09493	0.237147	0.057365	0.76259	0.0681159	0.0537585	-1.76992	-1.08696	-1.10977
ENSMUSG00000062619	2310039H08Rik	3.47988	3.48991	3.70127	3.82392	3.97248	3.95432	4.54154	4.26994	4.27855	3.43723	3.91327	3.56671	3.27817	3.43024	3.10901	2.48659	2.41376	2.29239	2.84067	3.04606	3.38172
ENSMUSG00000032717	Mdfi	-0.994655	-1.30931	-3.78017	-3.78017	-3.78017	-3.78017	-3.78017	-3.78017	-3.78017	-3.78017	-3.78017	-3.02194	1.59937	1.39857	1.1886	2.51466	2.35994	2.46204	-0.861445	-1.48581	-0.833892
ENSMUSG00000084288	NA	-1.34158	-1.76969	-1.03398	-0.731103	-2.65833	-0.595832	-1.26284	-2.03726	0.0244623	0.548673	0.0141984	-1.41602	0.726491	-0.189256	-0.0541804	-0.560107	-0.33595	-0.481486	-0.308327	-0.0679426	0.751836
ENSMUSG00000040771	Oard1	3.49826	3.48281	3.49074	3.55154	3.59204	3.58112	3.42422	3.69723	3.73261	3.90707	4.22479	4.01139	4.66964	4.829	4.82435	4.16462	4.32446	4.27383	4.74914	4.82418	4.82731
ENSMUSG00000003199	Mpnd	6.99564	6.8246	7.02687	7.4863	7.65758	7.42185	7.53036	7.33056	7.35905	6.29797	6.58861	6.25107	6.98591	6.23404	6.39029	5.72556	5.53034	5.57653	5.67744	6.05662	6.05042
ENSMUSG00000001227	Sema6b	2.24999	2.23357	1.91111	4.22625	4.60808	3.87548	3.40561	3.84605	2.89041	2.46718	2.47982	2.46153	5.69847	5.53664	5.30872	5.44663	5.11454	5.03953	4.52115	4.79788	4.5094
ENSMUSG00000041168	Lonp1	7.25503	7.35952	7.1923	7.06804	6.97351	6.90509	7.00522	7.54039	7.14112	7.15655	7.20161	7.03477	8.65817	8.34741	8.31607	8.28475	8.25628	8.30043	7.84979	8.14073	7.97279
ENSMUSG00000090273	Prr22	-1.47862	-1.21399	-1.37907	-2.48424	-2.31322	-1.37014	-1.67327	-2.31533	-2.07071	0.269441	0.172523	1.28577	0.948384	1.71803	2.07549	1.35032	1.41696	1.36863	0.518182	0.853422	0.947141
ENSMUSG00000062591	Tubb4a	-1.47862	-1.76969	-1.19623	-2.48424	-2.65833	-3.15784	-2.24906	-1.80422	-2.38967	-2.50843	-2.3965	-1.86727	0.998907	0.174269	-0.175078	-0.199421	-0.658051	-0.481486	-1.59962	-0.405424	-1.2704
ENSMUSG00000079414	Gm11110	0.867752	1.18754	0.99625	-1.0101	0.5709	-0.156478	-1.84089	-1.27068	-1.69495	0.983704	1.20063	0.356837	2.81128	2.21632	2.41616	1.69498	1.50016	1.61581	1.48105	2.38347	2.17493
ENSMUSG00000019487	Trip10	6.31458	6.38082	6.45547	5.91775	6.01884	6.02772	5.86034	5.72998	5.87216	7.05353	6.95289	6.95918	7.47121	7.57695	7.52439	7.58624	7.52597	7.59902	6.98459	6.99411	6.99711
ENSMUSG00000056515	Rab31	6.55464	6.55711	6.39975	6.74517	6.93869	6.31275	6.34537	6.42921	5.9797	6.47371	6.36288	6.60366	7.41302	7.36279	7.46399	6.92476	6.91544	6.88128	7.13622	7.05798	6.94433
ENSMUSG00000024096	Ralbp1	6.857	6.92683	6.91768	6.8147	7.06905	6.88988	6.80411	6.83263	6.81581	6.63185	6.78528	6.69619	7.5432	7.66355	7.70707	7.07367	7.0664	7.08407	7.76656	7.82365	7.98646
ENSMUSG00000091831	NA	-0.555048	-1.12458	-0.634421	-0.497416	-0.997501	0.57152	0.00203871	-1.12918	0.55154	0.387694	0.172523	0.175859	0.785245	0.355235	0.210011	0.329061	0.396845	0.509986	0.139461	0.710371	1.35769
ENSMUSG00000045761	Togaram2	1.40447	1.23898	1.03334	0.821862	0.836009	0.322549	-0.0483816	0.867015	-0.191897	1.45929	1.69399	1.62871	-2.24922	-3.78017	-3.78017	-3.78017	-3.78017	-2.86636	0.139461	0.807297	0.0693448
ENSMUSG00000055471	Alk	0.00351005	0.163614	0.281681	-0.497416	-0.668201	-0.778071	-0.154838	0.343305	-0.231336	-0.077129	0.444989	-0.272856	-3.78017	-3.02263	-2.73495	-3.31748	-2.1902	-2.86636	-1.96305	-1.17681	-2.18932
ENSMUSG00000058704	Memo1	6.12064	6.175	5.99456	5.91269	6.23267	6.05524	6.18139	6.02691	6.179	6.5043	6.64711	6.56814	6.74078	7.00172	7.02737	6.60485	6.64395	6.50154	6.94341	6.84513	7.06707
ENSMUSG00000024078	Ttc27	5.83911	5.50318	5.50367	5.05897	5.58292	5.40443	5.30459	5.28629	5.41326	5.92033	5.66989	5.86916	6.08356	6.5261	6.56326	6.18609	6.2808	6.2412	6.04884	5.71164	5.91573
ENSMUSG00000056121	Fez2	6.00973	7.1532	6.61994	6.39181	6.28984	6.81591	6.31203	6.88622	6.7244	6.91639	6.62159	6.76256	5.72498	6.01605	5.99878	5.94702	6.1115	6.18553	6.04804	6.02548	6.03546
ENSMUSG00000024242	Map4k3	4.44943	4.25471	4.30455	4.35132	4.28279	4.37314	4.30097	4.08626	4.07131	4.86841	4.27802	4.87838	5.54754	5.55063	5.55311	5.02814	4.93698	4.63679	5.00493	5.09285	4.42993
ENSMUSG00000024247	Pkdcc	2.38449	2.78246	2.69203	3.2955	3.48579	3.38905	2.76119	3.05585	2.9132	-0.157685	-2.3965	-0.363357	-3.78017	-3.78017	-3.78017	-3.31748	-3.5567	-3.78017	-3.78017	-3.78017	-3.78017
ENSMUSG00000024120	Lrpprc	7.14306	6.90643	7.15018	6.77896	6.78701	6.9206	6.81253	6.84018	6.95491	7.65914	7.17963	7.4792	7.90043	8.17371	8.11823	7.84746	7.97175	7.88948	7.52579	7.37154	7.12119
ENSMUSG00000024135	Srbd1	4.88438	4.85306	4.80034	4.68415	5.00612	4.60725	4.58354	4.74695	4.65216	4.94996	4.61792	4.84593	5.91291	5.99119	5.92625	5.471	5.58047	5.48933	6.05284	5.80555	5.67642
ENSMUSG00000036904	Fzd8	-3.78017	-3.78017	-3.78017	-3.78017	-3.78017	-3.78017	-3.78017	-3.78017	-3.78017	-3.78017	-3.78017	-3.78017	-2.82049	-2.16108	-3.78017	1.63232	1.37008	1.53803	3.69283	3.79576	3.71242
ENSMUSG00000056124	B4galt6	6.79842	6.81721	6.70357	6.64947	6.79704	6.64194	6.6707	6.04195	6.46735	-3.78017	-2.3965	-3.78017	-3.78017	-3.78017	-3.78017	-3.31748	-3.1927	-3.78017	-3.78017	-3.78017	-3.78017
ENSMUSG00000041923	Nol4	-3.78017	-3.31692	-3.78017	-3.78017	-3.78017	-3.78017	-2.03059	-2.31533	-3.3749	-3.00848	-3.78017	-3.78017	3.26791	3.01172	3.15989	2.02267	2.34271	1.8655	-1.59962	-2.6614	-3.78017
ENSMUSG00000047989	Ino80c	4.21123	4.54606	4.09249	4.44551	4.69171	4.58619	4.26787	4.56368	4.55263	3.97004	4.11204	4.3401	4.73443	5.05524	5.02636	4.91556	5.0239	4.9731	5.0852	5.08563	5.06047
ENSMUSG00000046636	NA	-0.481182	-1.52121	-0.418712	-0.296358	-1.42491	0.816311	-0.154838	-1.42757	0.430403	1.28739	-0.163668	1.42747	1.46206	1.09338	1.61048	2.95442	3.21974	3.3053	1.09099	0.875943	0.833157
ENSMUSG00000024258	Polr2d	4.37432	4.8055	4.53537	4.41	4.55915	4.60958	4.43776	4.52406	4.68563	4.40108	4.86409	4.75205	4.76029	5.26025	5.32135	5.28393	5.35532	5.50883	5.60196	5.61705	5.85496
ENSMUSG00000024395	Lims2	-0.481182	0.266362	0.837558	-0.296358	-1.60106	0.0214628	-0.461431	0.2939	-0.0796654	-1.59865	-0.602796	-1.0728	3.21547	2.35035	2.25	0.89659	0.908868	0.777022	1.27746	1.51528	1.51383
ENSMUSG00000024381	Bin1	6.747	6.64635	6.73908	6.65251	6.79871	6.67447	6.66777	6.3753	6.61954	6.67682	6.73381	6.60814	7.26735	7.40619	7.26486	7.55195	7.45475	7.45409	7.50143	7.58629	7.70489
ENSMUSG00000024378	Stard4	5.9509	5.3816	5.57143	5.89995	6.01693	5.54935	5.88237	4.93795	5.59617	4.77112	4.86988	4.86349	6.63394	6.74269	6.91339	6.908	7.01754	6.84742	7.16125	7.14603	6.86739
ENSMUSG00000037815	Ctnna1	8.48074	8.65486	8.60496	8.35024	8.47738	8.41907	8.23056	8.2772	8.35593	8.15905	7.70363	7.98908	9.25324	9.29302	9.28625	8.93932	8.9729	8.94805	9.01974	9.04766	8.7102
ENSMUSG00000024483	Ankhd1	6.34091	6.18651	6.3232	5.67015	6.29378	5.98096	6.03622	6.02123	5.96232	5.80152	5.36005	5.77152	6.78733	6.95222	6.89708	6.37206	6.46135	6.47309	6.78902	6.56578	6.04296
ENSMUSG00000048347	Pcdhb18	-1.10129	-1.04039	-1.58849	-1.0101	-1.80175	-3.15784	-1.38711	-0.882054	-2.22139	-0.157685	-0.602796	0.041221	-2.24922	-2.52848	-2.40415	-3.78017	-3.78017	-3.78017	-1.18383	-2.42282	-3.03967
ENSMUSG00000103088	Pcdhgb6	-2.21216	-3.78017	-3.00307	-3.78017	-2.31322	-1.69742	-2.50661	-3.78017	-3.3749	-3.78017	-3.78017	-3.78017	-1.84108	-1.86852	-1.90864	-0.447536	-0.129407	0.097797	1.42293	1.33195	0.52589
ENSMUSG00000024456	Diaph1	6.84224	6.93107	6.62753	6.50045	6.61118	6.32339	6.37497	6.49422	6.27405	6.89033	6.83941	6.94333	8.10383	8.00358	7.97708	7.93183	7.86848	7.7642	7.40933	7.36931	7.09516
ENSMUSG00000038524	Fchsd1	3.34425	2.77086	3.11169	3.26402	2.98307	2.97915	2.74647	2.73337	2.63478	2.736	2.4492	2.73672	4.37671	3.83777	3.97735	3.76693	3.41711	3.3006	3.13423	3.34541	3.02299
ENSMUSG00000024493	Lars	7.41107	7.70647	7.50977	6.95311	7.44721	7.15365	7.49091	7.85604	7.58606	6.87965	6.52397	6.68141	8.56902	8.67292	8.55487	8.01369	8.08629	8.09374	7.86055	7.76396	7.52078
ENSMUSG00000001700	Gramd3	3.41849	2.96667	3.03147	2.56047	1.89199	2.4672	2.63107	2.56658	2.38385	2.04952	2.47982	2.24887	3.19394	3.34002	3.42721	4.32179	4.33931	4.25936	2.96806	3.09967	3.24725
ENSMUSG00000034320	Slc26a2	4.20004	4.19518	3.83331	4.08931	4.75483	4.07685	4.88835	4.84454	4.52479	4.77384	4.80486	4.82814	5.22564	5.16442	5.07688	5.43841	5.2708	5.00381	5.33674	5.2595	4.79215
ENSMUSG00000071847	Apcdd1	-3.20366	-0.558261	-1.19623	-3.78017	-3.78017	-3.78017	-3.78017	-3.78017	-3.78017	-3.78017	-3.78017	-3.78017	2.79707	3.18119	3.22704	0.738995	1.39036	1.36863	0.554725	0.830544	0.424574
ENSMUSG00000042439	Zfp532	5.53865	5.44687	5.53956	4.86284	5.24633	4.74458	4.70075	4.91567	4.75412	3.62351	3.43955	3.62672	2.26851	1.28412	2.25	-1.77124	-1.50119	-1.74664	3.00154	2.92708	2.45736
ENSMUSG00000046318	Ccbe1	-3.20366	-2.07005	-3.00307	-3.78017	-2.65833	-3.78017	-3.22188	-1.42757	-3.78017	1.95691	0.961248	1.34413	7.90292	8.047	8.05748	8.16412	8.29572	8.04677	2.4717	1.88084	1.60927
ENSMUSG00000038121	Fam210a	5.62898	5.91259	5.59643	5.67614	5.98511	5.63504	5.51887	5.788	5.64327	5.10906	4.84657	5.08287	6.051	6.24938	6.2688	6.17404	6.35253	6.26794	6.02544	5.98785	5.77232
ENSMUSG00000007480	Mc5r	-0.343913	-0.243859	-1.19623	2.92484	-0.573255	1.39209	1.02377	-0.882054	0.55154	-3.78017	-2.3965	-3.78017	-3.78017	-3.02263	-3.78017	-3.78017	-3.5567	-3.78017	-3.78017	-3.78017	-3.78017
ENSMUSG00000044906	4930503L19Rik	3.91895	4.32583	4.03878	4.08931	4.30796	4.27708	4.20737	4.39529	4.30464	4.26864	2.80404	4.03815	5.0239	4.99056	5.0349	5.011	5.02444	4.78557	4.63858	4.46803	3.9588
ENSMUSG00000053950	Adnp2	5.60056	5.61125	5.54278	4.8837	4.81531	4.53091	4.93289	4.812	4.76168	4.94515	4.58309	5.03274	6.04801	6.06128	6.04096	5.97507	5.9367	5.94455	5.61608	5.60277	5.1123
ENSMUSG00000110277	Gm45871	-1.63005	-1.04039	-0.755716	-1.81274	-1.42491	-2.12142	-1.04243	-1.12918	-2.07071	-2.1378	-1.23718	-1.0728	1.38817	1.05898	1.06057	2.21453	2.33226	2.20449	1.6926	1.90295	1.74153
ENSMUSG00000034108	Ccs	5.51177	5.59242	5.37955	5.40031	5.19835	5.49889	5.00729	5.39572	5.14431	4.60406	4.9486	4.77079	4.45117	4.03646	4.0364	4.72604	4.57825	4.74633	4.6618	4.74839	4.95769
ENSMUSG00000024901	Peli3	0.867752	0.163614	0.152791	2.5077	1.30453	1.51608	2.39677	1.63468	1.6187	-3.00848	-0.885396	-1.0728	-2.24922	-3.02263	-2.40415	-2.6864	-3.36325	-2.5623	-1.96305	-2.03893	-3.03967
ENSMUSG00000024862	Klc2	6.25976	6.17115	6.33067	5.79376	5.81014	5.66437	6.09329	5.8276	5.92693	6.39117	6.01904	6.23092	5.84376	5.62892	5.72027	5.06538	4.97886	4.98194	4.88987	5.00107	4.66187
ENSMUSG00000024910	Ctsw	2.00213	3.05065	2.50666	-1.35631	0.137737	0.71644	2.3778	1.39801	2.57317	3.51725	4.17888	3.87454	-1.04264	-0.797221	-1.54051	-1.77124	-2.45373	-2.5623	-0.123754	-1.37529	-1.2704
ENSMUSG00000024937	Ehbp1l1	4.85081	5.29817	5.056	5.14787	5.48566	5.38151	5.32206	5.44039	5.36449	4.70717	4.2605	4.5312	6.88627	6.95514	6.96213	7.01471	7.02567	7.07239	7.48169	7.33467	7.3291
ENSMUSG00000044390	Tigd3	0.102923	0.692588	0.152791	0.732707	0.192808	0.750504	0.841946	0.725128	0.705672	0.866391	0.871729	1.16144	0.230432	0.355235	0.0026701	-0.0276981	0.0848007	0.261625	-0.520026	-0.111584	0.257865
ENSMUSG00000047656	Trpt1	2.31363	2.242	2.3828	2.48058	2.06431	2.83578	2.25843	1.78528	2.44142	2.83299	3.0886	2.79018	1.66342	0.833386	1.13875	1.59338	1.50016	1.5852	1.91971	2.21704	2.40512
ENSMUSG00000036278	Macrod1	3.38432	3.32115	3.53019	3.57738	4.32038	3.83239	3.52249	4.07168	3.39334	1.8373	2.67767	2.05284	1.99746	1.82424	1.4357	0.161681	0.342381	0.573745	1.65943	2.36767	2.32305
ENSMUSG00000024970	Spindoc	5.49357	5.32023	5.46007	5.35622	5.30061	5.35823	5.29072	5.07039	5.04774	5.55843	5.44785	5.37123	4.46022	4.5169	4.39868	4.53032	4.44001	4.437	5.22355	5.23139	5.20305
ENSMUSG00000075044	Slc22a29	1.23949	1.39831	1.17283	1.06038	0.690528	0.816311	0.999154	1.4212	1.26901	0.598574	1.04553	0.567467	-3.78017	-3.78017	-3.78017	-3.78017	-3.78017	-3.78017	-3.78017	-3.78017	-3.78017
ENSMUSG00000100615	NA	-0.0488894	-0.960843	0.152791	-1.35631	-1.80175	0.179846	-0.330878	-1.27068	0.954424	0.0716276	-1.23718	-0.187698	0.998907	0.912571	0.474008	1.45541	1.57293	1.53803	1.04035	1.51528	1.63217
ENSMUSG00000041491	Cep78	4.7943	4.7311	4.64127	4.6782	4.41894	4.50121	4.91491	4.60983	4.90043	4.60711	4.27802	4.39635	3.76051	4.06707	3.9305	3.78433	3.87356	3.84373	4.1252	3.99151	3.73376
ENSMUSG00000039126	Prune2	-3.78017	-3.78017	-3.78017	-3.78017	-3.78017	-3.78017	-3.22188	-3.11407	-3.78017	-3.78017	-3.78017	-3.78017	0.998907	0.61403	0.552264	-2.6864	-3.0402	-2.5623	3.95793	3.67573	3.08241
ENSMUSG00000038843	Gcnt1	-3.78017	-3.78017	-3.78017	-3.78017	-3.78017	-3.78017	-3.78017	-3.78017	-3.78017	-3.78017	-3.78017	-3.78017	0.0505171	-0.676403	-1.24747	1.77836	1.76115	1.80037	1.83311	1.65205	1.32994
ENSMUSG00000059363	Fxn	4.99204	4.86402	4.73711	5.56432	5.20003	5.32753	5.19372	4.94197	4.89357	5.01572	5.64309	5.07643	3.77507	3.97784	3.90463	4.3018	4.54548	4.61423	4.6236	4.33007	4.94403
ENSMUSG00000074922	Fam122a	3.94263	3.8429	3.9299	4.05294	3.93259	4.00811	4.09862	4.03079	3.9641	3.85156	3.42389	3.65581	2.4966	3.12411	3.1969	3.52971	3.3041	3.30999	2.38303	2.47483	2.84818
ENSMUSG00000052085	Dock8	-3.78017	-3.31692	-3.78017	-3.78017	-3.11285	-3.78017	-3.78017	-2.66012	-2.58019	-0.534195	-1.70339	-3.02194	5.59142	5.67649	5.75585	6.1174	6.36432	6.34876	4.70917	4.01707	3.90809
ENSMUSG00000032702	Kank1	1.26118	0.642525	0.561051	0.732707	-0.174396	1.13273	1.89472	1.39801	1.15127	4.46637	4.14106	4.39635	5.05408	5.01094	5.08677	4.51477	4.4196	4.30469	4.87549	5.05635	4.55206
ENSMUSG00000016498	Pdcd1lg2	-2.47349	-1.91207	-1.83355	-1.0101	1.57712	-1.37014	-0.943683	-1.27068	-1.93429	-0.000834224	-3.78017	-0.187698	-3.78017	-3.78017	-3.78017	-3.78017	-3.78017	-3.78017	-3.78017	-3.78017	-3.78017
ENSMUSG00000024827	Gldc	-2.21216	-0.109102	-2.12893	1.55234	1.02995	0.71644	-1.26284	1.27609	-0.87582	-2.50843	-2.3965	-3.02194	-3.78017	-3.78017	-3.78017	-2.96771	-3.36325	-2.86636	-2.45004	-3.30453	-3.78017
ENSMUSG00000053536	Cstf2t	6.45349	6.40213	6.38189	6.12246	6.2203	6.07217	6.34231	6.417	6.31312	5.92033	5.63291	5.98832	5.12119	5.20036	5.26727	4.37825	4.45051	4.28101	2.32074	1.96728	1.65472
ENSMUSG00000097787	2700046G09Rik	-0.159768	-0.152637	-0.145714	-0.497416	-0.400274	-0.221027	0.143517	0.482114	-0.231336	-0.534195	-0.163668	-0.187698	-0.851491	-0.364897	-1.24747	-0.619867	-1.14939	-1.12388	-0.861445	-0.203038	-0.833892
ENSMUSG00000024776	Stambpl1	5.35045	5.24044	5.39388	4.83098	4.54069	4.46063	4.73282	4.66674	4.44103	5.00651	4.71119	4.861	5.25712	5.24312	5.31715	6.34935	6.30748	6.29893	5.5486	5.79747	5.63874
ENSMUSG00000049164	Zfp518a	-0.6329	-1.52121	-1.58849	-3.78017	-3.78017	-3.15784	-3.78017	-3.78017	-3.78017	3.77225	3.04831	3.98412	3.30854	3.7106	3.8934	4.2422	4.44082	4.21005	4.75308	4.67483	3.96332
ENSMUSG00000025190	Got1	-1.99099	-2.24749	-3.00307	-1.0101	-0.400274	-1.23069	-1.84089	-0.48715	-2.38967	4.75196	4.89281	4.96926	6.82019	7.00172	6.94818	6.77547	6.75448	6.75419	6.80617	6.83007	6.78866
ENSMUSG00000037071	Scd1	8.36237	7.23096	7.93939	8.58802	8.17954	7.75275	8.33413	7.17723	7.63725	7.60486	7.91724	7.77705	8.58796	8.5106	8.42911	9.13407	8.92698	8.85197	9.48895	9.74565	9.30597
ENSMUSG00000036748	Cuedc2	7.04139	6.87255	6.98371	7.03928	7.08552	7.07476	6.83791	6.71498	6.68224	5.96143	6.49241	6.0444	5.56651	5.31775	5.28313	4.8204	4.87238	4.95076	5.81183	5.79525	6.16086
ENSMUSG00000025036	Sfxn2	4.73935	4.31589	4.46924	4.73094	4.50578	4.63259	4.33579	4.37167	4.3521	4.36189	4.2338	4.31114	3.32843	3.30376	3.70498	3.27875	3.37024	3.36958	3.12818	3.07554	3.07407
ENSMUSG00000047731	Wbp1l	6.75753	6.7615	6.64261	6.81198	7.02895	6.65099	6.45293	6.52331	6.33522	6.90466	6.98526	6.84445	7.023	7.03252	6.92584	7.30845	7.21163	7.21167	7.65869	7.88669	7.73529
ENSMUSG00000025049	Taf5	5.54087	5.18796	5.31324	5.14355	5.2184	5.04999	5.12287	4.77197	5.08132	4.94996	4.67857	4.91734	4.17727	4.12225	4.44557	4.50606	4.55823	4.57582	4.56882	4.47173	4.44618
ENSMUSG00000053617	Sh3pxd2a	6.5802	6.84929	6.62829	6.45936	7.35364	6.38093	6.76906	6.95439	6.54308	8.12327	7.2689	7.74931	7.67333	7.89382	7.8761	7.72407	7.81237	7.70604	8.03316	7.85817	7.48742
ENSMUSG00000042694	Stn1	4.82556	5.00318	4.9091	5.35249	5.74715	5.22526	4.91983	5.12084	5.01756	5.05199	5.08928	5.30298	5.80879	5.94955	6.02818	5.63258	5.58744	5.71375	5.96732	6.06338	6.11282
ENSMUSG00000062083	NA	-0.715194	-0.813809	-0.522539	-1.0101	-0.997501	-0.156478	-0.604985	-1.80422	0.121578	-0.645968	0.444989	0.517622	0.665243	-0.108853	-0.113363	0.450253	0.653253	0.477018	-0.520026	0.523303	0.947141
ENSMUSG00000040022	Rab11fip2	5.17308	5.51367	5.25752	4.78183	5.29904	5.21309	5.22723	5.59371	5.24384	5.50382	5.2355	5.45141	3.9776	4.03646	4.14772	2.84262	3.02817	2.93232	4.42819	4.45125	3.999
ENSMUSG00000039556	Ppp1r3f	2.91566	2.88291	2.91707	3.57738	3.12433	3.53789	3.16683	3.10681	3.02621	1.02078	0.172523	0.751227	-0.155074	0.355235	0.589856	0.588695	0.729506	0.777022	-0.244143	-0.251036	-0.227777
ENSMUSG00000039382	Wdr45	4.22508	4.45654	4.47935	5.06811	5.16603	5.16969	4.77874	4.79657	4.98244	3.872	3.87922	3.85961	3.23667	3.20498	2.87784	3.59688	3.28978	3.61283	3.33141	3.29616	3.46062
ENSMUSG00000031158	Timm17b	5.9299	6.00897	5.8885	6.50045	6.1516	6.09224	6.41506	6.20952	6.11115	4.77112	5.57382	5.08928	5.07484	4.84423	5.01949	4.81053	4.76065	4.77034	4.48846	4.8443	5.0089
ENSMUSG00000039231	Suv39h1	7.0169	7.19152	7.17788	7.33928	7.39753	7.31066	7.24063	7.28229	7.30623	6.78112	6.40338	6.8343	6.11252	6.53394	6.53402	6.7011	6.76228	6.81564	5.95199	5.87078	5.63308
ENSMUSG00000031171	Ftsj1	6.32169	6.38082	6.3316	6.36795	6.20112	6.40786	6.32013	6.36861	6.35783	5.33378	5.43618	5.48259	5.24409	5.55527	5.43027	5.48081	5.42536	5.42488	4.8628	4.91397	4.93714
ENSMUSG00000052364	B630019K06Rik	3.45187	3.43214	3.32114	3.98701	4.08956	4.11003	3.9904	4.18442	3.99647	1.48605	0.564077	0.615648	-2.24922	-1.86852	-0.896147	1.05785	1.18129	1.25654	-3.19064	-2.42282	-3.78017
ENSMUSG00000031176	Dynlt3	6.46755	6.79876	6.50993	6.96171	6.61244	7.0536	6.7001	6.81523	6.79357	5.91418	6.15331	6.22024	6.14654	6.02387	6.00923	5.50462	5.55338	5.41839	5.57664	5.78115	5.75677
ENSMUSG00000044148	1810030O07Rik	5.81915	5.88325	5.82381	6.11366	6.05459	6.02425	5.98465	5.96217	5.93419	5.34479	5.47089	5.52421	5.25971	5.30496	5.31995	5.19025	5.30858	5.29849	4.96476	5.07957	4.94859
ENSMUSG00000083364	NA	-0.6329	-0.243859	-0.418712	-0.497416	-0.106333	0.12896	-0.211164	-1.00033	-0.116115	0.140623	-0.885396	-0.459918	-0.0486194	0.950591	0.303481	0.562049	0.908868	0.542218	0.361983	-0.405424	0.709389
ENSMUSG00000025037	Maoa	7.70558	7.52711	7.70558	8.12133	7.59028	7.83789	7.66945	7.41314	7.58411	6.61149	6.5798	6.71013	5.97732	5.96704	6.15115	5.71879	5.73281	5.6206	5.55764	5.61537	5.53926
ENSMUSG00000037341	Slc9a7	2.82393	2.79969	2.26301	1.65296	1.80629	0.997435	1.66367	2.29248	1.44194	3.53658	3.147	3.2531	-2.24922	-0.797221	-1.90864	-1.91357	-1.90024	-2.86636	-3.78017	-3.78017	-3.78017
ENSMUSG00000083033	NA	0.102923	-1.12458	0.342051	0.821862	-0.879184	0.783782	1.29039	-1.42757	1.10452	0.94565	0.315179	0.914204	1.09493	0.950591	0.92007	0.785805	1.14992	0.749678	0.905369	1.65205	1.82342
ENSMUSG00000060090	Rp2	5.2805	5.5616	4.9436	5.43958	5.75746	5.5126	5.36243	5.35414	5.15964	5.37373	5.07931	5.44642	4.97741	4.63251	4.91969	4.4599	4.4392	4.23738	4.63858	4.48461	4.04667
ENSMUSG00000031059	Ndufb11	6.56611	6.4629	6.53035	6.87584	6.83757	6.92013	6.91188	6.63416	7.12193	6.12785	6.87007	6.3585	6.03142	5.87118	5.88715	6.00505	5.92314	6.03581	5.86008	5.92444	6.37288
ENSMUSG00000031065	Cdk16	7.97896	8.1259	8.05465	8.04005	8.01929	7.77671	8.16414	7.93294	8.06213	7.59759	7.53711	7.69988	7.4583	7.44708	7.45383	6.98211	7.04405	7.12853	6.45505	6.84727	6.56069
ENSMUSG00000006373	Pgrmc1	7.21079	7.90665	7.22021	7.86363	8.3166	7.69214	8.17465	8.35792	7.95187	7.3506	8.1094	7.75571	7.15696	7.10648	7.11781	6.93681	6.81308	6.66735	6.50784	6.55448	6.63981
ENSMUSG00000059708	Akap17b	3.0019	3.31317	3.05871	3.05925	3.47473	3.37274	3.60636	3.58875	3.54985	2.38426	2.13976	2.24887	2.13934	2.39239	1.73314	1.7313	1.65343	1.63088	1.40302	1.7283	0.833157
ENSMUSG00000016308	Ube2a	5.6932	5.81002	5.52661	6.04124	6.20364	5.93819	6.2521	6.11044	6.10275	5.73056	5.9551	5.8704	5.28283	5.15834	5.30731	5.41905	5.32008	5.25175	5.03596	5.17575	5.1838
ENSMUSG00000016534	Lamp2	7.94482	8.03938	7.54591	8.45846	8.51484	8.17225	8.32596	8.45523	7.98559	8.3809	8.58559	8.47381	8.11854	7.76172	7.74218	7.91548	7.7018	7.36848	7.52493	7.54098	7.18696
ENSMUSG00000031095	Cul4b	7.41471	7.45688	7.34207	7.45876	7.56343	7.32026	7.61303	7.42573	7.39612	7.05856	6.39938	7.02309	6.40722	6.75349	6.75384	6.87557	6.96387	6.74902	6.55483	6.37341	6.04936
ENSMUSG00000031101	Sash3	-2.47349	-2.44985	-1.83355	-2.48424	-3.11285	-1.37014	-2.82037	-1.80422	-3.3749	-1.20708	-2.3965	-1.0728	-0.270014	0.108526	-0.613844	-0.502724	-0.686082	0.0083333	-1.44731	-1.37529	-1.2704
ENSMUSG00000031105	Slc25a14	3.29779	3.50048	2.9754	3.5119	3.37705	3.41052	3.43344	3.67328	3.48441	3.22329	3.74701	3.49124	2.97165	2.73504	2.88541	3.07711	3.03677	3.04345	2.27766	2.39911	2.58022
ENSMUSG00000031109	Enox2	-3.78017	-3.78017	-3.78017	-3.78017	-3.11285	-2.72448	-3.78017	-2.66012	-3.3749	-3.78017	-3.78017	-3.78017	3.95858	3.70505	3.50797	3.20747	3.47995	3.4397	2.81076	2.88884	2.87723
ENSMUSG00000023074	Mospd1	3.41849	3.60548	3.3871	3.71175	3.8874	3.63226	3.92657	3.9007	3.61245	3.10742	3.0686	3.29808	3.23667	2.86016	3.21506	2.62175	2.66188	2.60622	2.06613	1.8356	1.78306
ENSMUSG00000035967	Ints6l	2.67842	2.93583	2.59613	2.42475	2.97523	3.02161	3.15016	3.00303	2.99664	2.31132	1.69399	2.05284	-3.78017	-3.78017	-3.78017	-0.502724	-0.686082	-0.767219	1.6926	1.77698	0.620555
ENSMUSG00000067873	Htatsf1	6.13098	6.43835	6.26104	6.10923	6.42391	6.26051	6.18412	6.45332	6.47464	5.62013	5.37234	5.59201	5.42125	5.63477	5.6696	5.55954	5.55038	5.59298	5.23063	5.30481	5.35535
ENSMUSG00000082926	NA	-1.63005	-2.07005	-1.37907	-1.35631	-2.31322	-0.0946932	-1.38711	-1.27068	-0.400845	-0.430463	-0.163668	-0.363357	0.0505171	-0.364897	-0.452303	-0.343117	-0.0183311	-0.299104	-0.0671288	0.132416	-0.0715808
ENSMUSG00000035847	Ids	5.52527	5.71481	5.37955	5.8102	6.27237	5.67328	6.3922	6.39154	6.34028	5.9792	5.5085	6.22898	5.49571	5.44306	5.58952	4.89436	5.00485	4.75323	4.78226	4.70816	3.95427
ENSMUSG00000045237	1110012L19Rik	3.82016	3.97012	3.82276	4.55358	4.57995	4.59793	4.27813	4.2311	4.26975	3.86691	4.65864	4.1528	3.40536	3.32562	3.39572	3.60994	3.46091	3.55477	2.95445	3.13744	3.38172
ENSMUSG00000073131	Vma21	6.28842	6.55077	6.1043	7.01231	7.05519	6.8149	6.65945	6.96281	6.50383	6.2224	6.60259	6.47163	5.58936	5.61271	5.65083	6.13503	6.11074	5.90327	5.12067	5.0252	4.97795
ENSMUSG00000031349	Nsdhl	5.66501	5.07571	5.5476	6.02256	5.70278	5.33737	5.8205	4.94996	5.43547	5.53779	6.25417	5.91561	6.5654	6.5261	6.49121	7.48283	7.33368	7.15613	6.05124	6.30867	6.149
ENSMUSG00000031371	Haus7	6.32427	6.132	6.27659	6.46629	5.59063	6.20938	6.24754	5.83733	6.20185	4.59486	4.76812	4.50586	4.08673	4.1633	4.21842	4.03257	3.98774	3.91315	4.7112	4.61249	5.00452
ENSMUSG00000002006	Pdzd4	4.78122	4.79838	4.82435	4.73094	4.43331	4.65973	4.62435	4.75153	4.6508	4.13553	3.85606	3.82417	0.841699	1.12697	0.474008	2.2732	2.41045	2.24422	3.91991	4.14079	3.95427
ENSMUSG00000031387	Renbp	5.08007	5.00442	5.11125	5.76032	5.02331	5.30765	4.90996	5.38544	4.74399	3.26251	3.74701	3.07501	-3.78017	-3.78017	-3.78017	-1.52285	-2.27281	-1.91146	-3.78017	-2.42282	-2.55273
ENSMUSG00000084131	NA	1.05319	0.0529828	0.705919	0.821862	-0.573255	1.64844	0.568445	0.391074	1.88158	1.75167	1.27235	1.71969	2.20537	1.73991	1.35066	1.81267	1.86622	1.47264	2.11589	2.2519	2.5684
ENSMUSG00000001962	Fam50a	5.84899	5.82763	5.91234	6.10702	5.91315	6.09721	6.03773	6.28416	6.08178	5.36475	5.72205	5.18619	5.13537	4.90116	4.92338	4.99615	4.97775	5.02249	5.42575	5.46194	5.70235
ENSMUSG00000032806	Slc10a3	4.40629	5.03869	4.65917	4.8523	4.85853	4.82471	4.61222	5.03323	4.8171	4.94273	5.13328	4.97389	3.68537	3.99613	3.96667	4.41221	4.1659	4.28578	4.29412	4.26757	4.31785
ENSMUSG00000031399	Fam3a	4.75281	4.87896	4.53537	4.92956	4.91489	4.80661	4.65618	4.93795	4.69355	5.48072	5.7847	5.40246	4.43291	4.4653	3.9631	4.68341	4.36942	4.39791	4.14631	4.40748	4.26021
ENSMUSG00000050332	Amer1	4.88263	4.42911	4.65025	4.29014	4.357	4.33155	4.21541	3.9007	4.18615	4.36909	3.87922	4.40666	4.00875	3.79662	3.79222	3.66419	3.53866	3.47353	3.14025	3.53777	2.25089
ENSMUSG00000031214	Ophn1	3.44241	3.19223	3.33606	2.68452	2.16414	2.62242	3.07561	2.76997	2.82463	1.85794	2.25045	1.76312	-3.78017	-3.78017	-3.78017	-1.311	-1.35903	-1.46458	2.16399	1.97773	1.69878
ENSMUSG00000042903	Foxo4	5.87207	5.47664	5.6286	5.62442	5.77561	5.32894	5.19508	4.93594	5.03947	5.05646	5.18993	5.2158	4.6261	4.49133	4.49099	4.39533	4.37706	4.43056	4.2107	4.21112	4.06782
ENSMUSG00000080845	NA	1.07783	1.18754	0.705919	-0.119923	1.08921	0.750504	1.11822	1.19767	0.844915	0.206469	0.0141984	0.751227	2.42451	2.48598	2.36287	2.23154	2.26064	1.56965	1.25543	1.21316	1.58599
ENSMUSG00000097571	Jpx	1.19512	1.18754	0.659227	0.732707	0.728296	0.909713	0.499922	0.482114	0.746846	1.22521	-0.163668	1.09502	0.948384	0.237147	0.626493	-0.394382	0.0681159	0.182035	-0.520026	-0.352104	-0.227777
ENSMUSG00000086370	Ftx	2.20594	2.63023	2.58369	2.27491	2.52763	3.08972	2.44313	2.62767	2.57317	2.63201	1.97759	2.40782	2.64675	3.13241	3.22704	3.39277	3.53107	3.4397	3.87365	3.42393	2.9057
ENSMUSG00000031262	Cenpi	5.98876	6.0865	6.01672	6.35867	6.47965	6.41784	6.03243	5.94527	6.18088	6.01754	5.6864	6.12775	5.2726	5.26591	5.41202	5.49144	5.51504	5.4292	5.33805	5.34975	5.10413
ENSMUSG00000072969	Armcx5	2.61247	2.97681	2.86658	3.05925	3.02919	3.01462	2.68607	2.63761	2.9132	2.64394	2.17761	2.66983	2.34862	1.86463	2.34099	1.86811	2.25697	2.21453	2.01459	2.14469	2.09475
ENSMUSG00000042712	Tceal9	7.83976	7.6626	7.80007	8.32948	7.90025	8.47728	8.23781	8.03771	8.39176	6.427	7.05427	6.59768	6.71078	6.41575	6.54842	5.4557	5.4384	5.40092	6.44535	6.57999	6.9506
ENSMUSG00000031422	Morf4l2	8.81477	8.88943	8.80822	8.87744	8.80395	8.77285	9.12066	8.8726	9.06474	8.37196	8.17167	8.3602	7.7792	7.98337	8.05622	8.08984	8.1805	8.10996	8.28655	8.35265	8.24535
ENSMUSG00000080718	NA	-1.79926	-2.6853	-0.634421	-0.731103	-3.78017	0.228999	-2.03059	-2.66012	-0.87582	-1.04506	-0.885396	-0.363357	-0.531653	-0.189256	-0.307042	-0.815612	0.149675	-0.418095	-0.680659	-0.156587	0.257865
ENSMUSG00000042473	Tbc1d8b	5.08464	5.22457	5.0079	5.42542	5.68368	5.25819	5.77954	5.67676	5.57346	5.14518	4.59712	5.24098	4.58121	4.68702	4.68367	4.238	4.29609	4.02287	5.23204	5.32132	4.28571
ENSMUSG00000079418	Atg4a	4.01461	4.56298	4.30455	4.54051	4.6941	4.2416	4.4717	4.20126	4.35044	3.69979	4.04195	3.91842	3.5394	3.30376	3.43756	3.55019	3.61243	3.51472	4.0976	3.88451	3.96332
ENSMUSG00000080775	NA	1.62118	0.810634	1.35965	1.38689	1.25364	2.92797	1.7547	1.30131	2.83421	2.45369	2.38594	2.42143	2.86674	2.81965	2.81573	2.42878	2.55816	2.5754	3.01471	2.96959	3.16326
ENSMUSG00000083311	NA	0.325071	-0.885454	0.342051	-1.35631	-1.12639	0.750504	0.53459	-0.671132	0.900708	0.140623	0.444989	0.662271	0.785245	0.749602	0.92007	0.917761	0.981946	0.542218	0.905369	1.10292	0.947141
ENSMUSG00000047045	Tmem164	6.84628	6.88909	6.82751	6.76217	6.93315	6.53546	6.73033	6.74975	6.56626	6.08474	6.13659	6.04219	6.15352	6.03055	6.08933	5.58043	5.45974	5.29377	6.08287	6.17031	5.7877
ENSMUSG00000025268	Maged2	5.27118	5.49174	5.25752	6.191	5.94758	6.15796	5.74294	5.62151	5.62889	5.29458	5.54877	5.45141	4.60994	4.10128	4.07004	4.59582	4.58633	4.63866	4.82028	5.11432	5.12042
ENSMUSG00000084771	A230072E10Rik	0.621779	0.422851	-0.145714	0.308046	0.346429	0.276532	-0.0483816	0.134642	0.212566	-1.38962	-0.163668	0.11011	-0.851491	-0.929089	-0.613844	-1.12632	-1.00117	-1.59873	-1.96305	-2.42282	-2.18932
ENSMUSG00000025283	Sat1	5.96005	6.28158	6.19711	5.80474	6.23841	5.70294	5.96731	5.847	5.69875	5.73614	6.13659	5.95125	6.85146	6.82878	6.91663	6.7809	6.76988	6.70521	6.28331	6.19795	6.44903
ENSMUSG00000031292	Cdkl5	4.41599	4.24426	4.02963	4.29014	4.6307	4.07685	4.19929	4.2311	4.01765	4.39756	3.50055	4.39635	3.43318	3.40307	3.45803	3.23725	3.35313	3.28163	2.74112	2.70609	2.09475
ENSMUSG00000031367	Ap1s2	5.00976	5.19774	4.8217	5.31842	5.57646	5.2976	5.46484	5.30512	5.34367	5.15564	4.7619	5.05911	4.66573	4.77705	4.93985	4.28967	4.313	3.88201	4.0945	3.75685	3.65207
ENSMUSG00000031370	Zrsr2	6.30025	6.37748	6.43136	6.19934	6.50299	6.55607	6.26571	6.38049	6.35741	6.29513	6.38529	6.3407	5.46234	5.78832	5.89468	5.44298	5.64869	5.69953	5.50492	5.49414	5.76197
ENSMUSG00000040621	Gemin8	4.09227	3.78638	3.74105	4.22625	4.06763	3.9904	4.08699	3.94538	4.03021	2.736	3.29208	3.07501	2.75359	2.53685	2.59318	3.19885	3.06437	3.01503	2.58204	2.62199	2.35093
ENSMUSG00000040586	Ofd1	4.99366	5.21818	5.08941	4.6782	5.01187	4.91759	5.04385	5.3329	5.19354	4.34737	4.2066	4.30748	3.81792	3.95464	3.95231	4.12876	4.22825	4.03424	4.38825	4.22653	4.31432
ENSMUSG00000079317	Trappc2	3.45187	3.54545	3.09425	3.74632	3.56098	3.59525	3.81465	3.62416	3.68309	3.24695	3.29208	3.20667	2.82534	2.81965	3.00154	2.76297	2.8663	2.74424	2.70906	2.98521	3.1711
ENSMUSG00000079316	Rab9	5.07854	4.83923	4.69723	5.53165	5.42657	5.5372	5.2767	4.80541	5.03844	4.90109	5.38048	5.3267	4.14958	4.04966	4.154	4.47247	4.24226	4.26178	4.66598	4.77709	4.78194
ENSMUSG00000035299	Mid1	1.94968	2.37058	1.95042	0.985171	0.765101	0.493208	1.26996	1.25042	1.07249	0.387694	-1.70339	0.298997	5.14942	5.34476	5.40281	4.35321	4.15607	4.34407	3.25018	3.37733	2.77803
ENSMUSG00000064337	NA	5.67514	6.55796	6.87106	5.9453	6.50707	5.42171	5.62121	6.37827	6.15435	8.74172	9.5303	9.06106	10.3258	10.4666	10.7058	9.65326	9.25475	9.23066	8.56872	9.09079	9.32948
ENSMUSG00000064339	NA	7.05736	8.18789	8.54743	7.92402	9.12608	7.92343	7.39777	8.39188	8.38005	10.4696	10.9304	10.7283	11.854	12.1415	12.4638	11.3653	11.3441	11.3381	11.954	12.3693	12.5482

## Sheet: Fig 1c
Greb1 expression
Rep 1				Rep 2				Rep 3				Rep 4
Vehicle	100 nM 4OHT	1 uM 4OHT		Vehicle	100 nM 4OHT	1 uM 4OHT		Vehicle	100 nM 4OHT	1 uM 4OHT		Vehicle	100 nM 4OHT	1 uM 4OHT
0.95612	0.445904	0.104045		0.958893	0.260231	0.391945		0.680005	0.252574	0.156687		0.864048	0.72272	0.145794
1.03286	0.651499	0.0935557		1.11979	0.181129	0.487151		0.999864	0.784026			0.997833	0.657166	0.07458
1.01262	0.301118	0.0272456		0.931311	0.176592	0.425239		1.47078	0.395202	0.268857		1.15986	0.731652	0.136188
Mean values of 4 independent repeats
Vehicle	100 nM 4OHT	1 uM 4OHT
1	0.465925	0.0749088
1	0.2053	0.433336
1	0.454447	0.202598
1	0.698783	0.117999

## Sheet: Fig 1d
Mean area of colony
TSAE1 Rep 1
NM	NM 100nM 4OHT	NM 1uM 4OHT	NM 10nM Fulvestrant	NM 100nM Fulvestrant
2764.81	2614.04	1760	2087.5	1460.64
4313.45	2949.31	1959.94	2437.88	1923.27
4592.22	2966.07	2604.32	3044.12	2113.62
4711.43	3064.31	2820.96	3099.17	2209.74
5377.75	3105.74	2847.35	3528.53	2581.62
5740.67	3183.15	3121	3648.36	2814.36
5770.6	3635.41	3210.53	4125.55	2841.62
6275	3838.5	3315	5273.93	3479.05
7023.84	5534.87	3870.53	5389.35	3698.53
TSAE1 Rep 2
NM	NM 100nM 4OHT	NM 1uM 4OHT	NM 10nM Fulvestrant	NM 100nM Fulvestrant
3703.25	1944.52	2480.94	1755.1	2335.73
4228.11	2868.93	2953.9	1846.82	2489.48
4438.82	3114.67	4026.73	2967.25	2709.25
4449.96	3126.2	4228.12	4228.36	3113.62
4641.48	3435.11	5129.1	4335.65	3199.47
5987.17	3662.53	5294	5887.07	3214.06
6853.29	3724.8	6840.69	6119.31	3214.73
6983.77	3885.41	7221	6334.29	3363.11
7271.14	4659.14	10926.1	7383.56	3622.46
TSAE1 Rep 3
CS	VEH	100nM 4-OHT	1uM 4-OHT	10nM Fulvestrant	100nM Fulvestrant
1301.05	6069.86	3168.56	2699.4	2341.11	2146.26
1442.86	6119.28	3569.55	2752.32	2353	3303.94
1481.43	8201.68	3680.65	2792.96	2856.38	3925.96
1515.91	8758.56	4038.23	3162.07	3031.89	4354.12
2058.53	9783.82	4096.22	3396.86	4086.11	4812.58
2252.85	10569.6	4772.93	4422.87	4218.57	5085.1
TSAE1 Rep 4
CS	VEH	100nM 4-OHT	1uM 4-OHT	10nM Fulvestrant	100nM Fulvestrant
1251.77	6591.41	3169.19	4600.58	3119.46	3726.11
1562.82	6935.47	4098.43	4282.55	3266.88	5972.4
1572.17	6826.89	4106.53	4494.29	3585.47	4882.17
1163.44	6434.27	3739.71	2729.68	3561.79	2383.48
1662.28	10603.8	4531.82	5755.35	3583.05	3365.8
2110.62	7022.29	2137.75	5064.26	3407.53	2025.26

## Sheet: Fig 1f
Tumour volume (mm3)
	no E2					E2
Day 14	230.109	284.841	223.949	206.508	367.304	436.687	818.216	519.524	552.967	337.791	276.163
Day 17	485.16	535.352	514.645	566.047	693.562	1258.95	1603.23	790.441	637.205	840.24	847.606

## Sheet: Fig 1g
Tumour growth
days	4T1						EMT6						TSAE1						HRM1
9	161.84	37.044	111.6	83.1875	84.7	141.537	96.8	109.8	70.304	92.5965	118.8	99.144	83.1875	81.675	67.5	100.92	68.75	57.5
11																			81.792	57.6	45.5625	83.75	37.044
13	262.122	94.08	178.537	142.228	164.714	240.125	150.159	161.604	169.016	83.1875	116.614	102.528	134.54	122.88	108	122.4	172.244	164.714
18	446.976	196.992	352.485	307.2	254.947	331.632	176.868	378.895	215.069	92.5965	133.12	218.765	356.445	363.258	210.826	270.995	330.672	317.373
19																			595.508	379.906	256	527.962	233.6
22																			793.5	786.5	397.488	623.15	303.236
24	905.913	422.048	746.368	423.2	441.8	991.752	418.19	542.626	740.772	127.008	347.894	368	734.217	734.217	877.23	818.748	827.904	862.47
26																			2313.44	1400.57	766.14	1498.18	890.625
29																				2388.2	1322.46		1411.28
30				813.337			605	1312.82	1426.44	364.5	686.686	1143.07	1696.31	1284.4	1463.41	1533.04	1653.45	1526.36
33							1724.05	2338.07	2376.41	670.68	1156.25	1934.3	2667.17	1982.39	2610.72	2545.54	2631.89	2572.76			2521.37		1754.27
40										1762.56
Survival
Survival (days)	4T1	TSAE1	EMT6	HRM1
27	1
27	1
27	1
30	1
25	1
28	1
33		1
34		1
33		1
33		1
33		1
33		1
34			1
33			1
33			1
40			1
36			1
33			1
26				1
29				1
33				1
26				1
33				1

## Sheet: Fig 1h
Luciferase activity (counts)
NTB	TSAE1		NTB	HRM1		NTB	EMT6
46.1	2810		5.1	279		5.1	106000
	1310		3.6	496		3.6	19300
	5040			329			1330
	2100			88.1			71900
	1210			889			39200
	8150			230			53900
	9810

## Sheet: Fig 2a
Tumour volume (mm3)
Days	Young						Aged
13	153.331	115.2	119.072	143.36	90.972	148.838	121.055	115.32	278.4	134.946	95.8455	158.994
16	208.125	231.04	289.296	160.55	285.404	243.089	376.248	271.483	341.172	265.226	278.4	410.504
20	440.128	479.232	702.464	646.869	456.235	562.432	623.753	475	727.552	415.152	442.225	727.833
23	588.799	738.1	1171.88	944.345	683.158	695.75	1081.34	945.562	1158.95	652.593	1140.75	1300.14
27	1076.32	1220.54	1750.33	1292.83	1098.31	1512.3	1309.75	1166.1	1292.85	1255.92	1333.08	1919.54
30	2644.35	1499.4	1892.25	1542.85	1705.28	2278.4	1646.4	2176	2054.14	2312	2072.01	1833.75
Mean size of metastatic deposit (mm2)
Young	Aged
0.0132523	0.0132418
0.00506108	0.4541
0.0111485	0.0398391
0.0107356	0.0318172
0.0157386	0.0177271
0.0149493	0.0358083

## Sheet: Fig 2b
Number of EdU+ tumour cells per lobe
Young	Aged
10	337
2	103
18	30
1

## Sheet: Fig 2c
Metastatic tumour area (%)
Young	Aged
24.253	32.5369
13.6165	37.0303
2.90118	28.3899
7.16651	17.2701
21.6585

[truncated: 75 more sheets: Fig 2d, Fig 2e, Fig 2f, Fig 2g, Fig 2h, Fig 2i, Fig 2j, Fig 2k, Fig 3a, Fig 3b, Fig 3c, Fig 3d, Fig 3e, Fig 3g, Fig 3h, Fig 3i, Fig 4a, Fig 4b, Fig 4c, Fig 4d …]
